# Supplementary material for: Colony size is linked to paternity frequency and paternity skew in yellowjacket wasps and hornets
Source: BMC Evol Biol. 2014 Dec 30;14:2625. doi: 10.1186/s12862-014-0277-x (PMC4298054; doi:10.1186/s12862-014-0277-x)
Supplement: Additional file 2: — Data, sources and notes for comparative analysis. This file includes a summary of comparative trait data with notes on sources. [file 12862_2014_277_MOESM2_ESM.xlsx]

## Sheet: Mating Frequency
Species	Me (harmonic mean)	average worker-worker relatedness	K (arithmetic mean)	N colonies (paternity)	B	N colonies (multiple paternity for skew)	Paternity source	Fraction of nests enclosed	Nest site Source	Max worker number	Source	Mean Worker Number	Worker Number Source	Worker Number Notes
Dolichovespula maculata	1	0.75	1	10			[1]	0	[26]	771	[16]	181	[1]	n=10 colonies, all with adult males present
D. arenaria	1.09	0.708716	1.35	19			Ratnieks and Boomsma unpublished cited in [2]	0.3	[26]	697	[16]	378	Ratnieks and Boomsma unpublished cited in [2]	n=9 colonies from central California. [25] report 9 colonies with adult reproductives as well as eggs in a population near Pullman, Washington. The average worker number is 340, similar to the California estimate.
D. norwegica	1.08	0.712963	1.36	10	0.1924	5	[1]	0.11	[27] p39	363	[14]	235	[14]	n=14 colonies, all with adult reproductives present
D. sylvestris	1.15	0.684783	1.36	10	0.1425	4	[1]	0.2	[27] p40	272	[16]	134	[15]	n=18 colonies, all with adult reproductives present
D. media	1.08	0.712963	1.18	10	0.1085	2	[1]	0	[23] p30 (note: this is for Japanese subspecies)	273	[32]	74	[1]	n=7 colonies, all with adult males present
D. saxonica	1.46	0.592466	1.96	23	0.0785	22	[3] for k, [1,3] for B	0.33	[28] (note: this is for Japanese subspecies)	273	[6]	122	[3]	n=10 queenright colonies with reproductive brood, no report of adult reproductives
Vespula vulgaris	1.9	0.513158	2.29	17	0.0395	15	[4]	1	[29] p120	5268	[16]	2098	[16]	n=20 Original data in [31] described as "maximum mean number of workers". Based on other similar publications, we assume this means colonies past adult reproductive emergence.
Vespula pensylvanica	2.44	0.454918	4.33	18	0.0626	18	[5]	1	[17]	2266	[16]	681	[17]	n=18 colonies with adult reproductives and <90% empty cells
Vespula germanica	2.92	0.421233	3.5	10	0.0259	10	[6]	1	[29] p120	3377	[16]	1511	[16]	n=50 colonies. Original data in [31] described as "maximum mean number of workers". Based on other similar publications, we assume this means colonies past adult reproductive emergence.
Vespula maculifrons	4.06*	0.373153	5.64	37	0.0273	37	[7]	1	[26]	4875	[16]	1847	[18]	n=11 colonies, all collected in october and November, all posessing adult males
Vespula flavopilosa	3.07	0.412866	3.8	10	0.0335	10	this paper	1	[26], KJ Loope, unpublished data	1839	Additional File 1	899	Table 2	n=9 colonies, all with adult reproductives present
Vespula squamosa	4.67*	0.357066	7.25	13	0.0433	13	[7]	1	[19]	4273	[16]	1409	[19]	n=29 colonies, included all colonies collected in October and November
Vespula rufa	1.5	0.583333	2.19	20	0.084	14	[2]	1	[29] p122	282	[16]	145	[20]	n=9 colonies, all with adult reproductives present
Vespula vidua	2.12	0.485849	3	10	0.0558	9	this paper	1	[26], KJ Loope, unpublished data	336	Additional File 1	172	Table 2	n=8 colonies, all with adult reproductives present
Vespula consobrina	1.89	0.51455	2.83	12	0.0686	10	this paper	1	[26]	185	Additional File 1	98	Table 2	n=9 colonies, all with adult reproductives present
Vespula acadica	1.51	0.581126	2	10	0.0439	6	this paper	1	[21]	349	[21]	139	[21]	n=6 colonies, all with adult reproductives present (from Pacific Northwest population)
Vespula atropilosa	1.72	0.540698	2.4	10	0.1009	9	this paper	1	[17]	368	[17]	219	[17]	n=8 colonies, all with adult reproductives present
Vespa crabro	1.07	0.71729	1.29	31	0.1892	8	[8, 33]	1	[23] p26	349	[16]	182	[22]	n=11 colonies with sealed reproductive brood or emerged reproductive adults
Vespa affinis	1.19*	0.670168	1.5	14	0.0833	5	[9]	0	[23] p26	762	[16]	585	[16]	n=5 colonies no data on type of colonies (cites SJ Martin, personal comm)
Vespa ducalis	1	0.75	1	20	-		[10]	1	[23] p26 (as V. tropica)	93	[16]	18	[23]	n=6 colonies, all with adult males present (listed as V. tropica)
Vespa simillima xanthoptera	2.38*	0.460084		not reported	not reported		[11] cited in [9]*	0.458167	[23] p26	1451	[16]	510	[23]	n=21 colonies, all with adult males present
Vespa mandarinia	1.03*	0.735437	1.1	20	0.22	2	[12]	1	[23] p26	514	[16]	136	[23]	n=12 colonies, all with adult males present
Vespa analis	1.02	0.740196	1.05	40	0.16	2	[13]	0	[23] p26	142	[30] estimated from Figure 80 on p109	53	[23]	n=20 colonies, all with adult males and gynes present
Vespa simillima simillima	1.09*	0.708716	1.53	15	not reported		[13]	0.458167	[23] p26	593	[16]	236	[24]	n=13 mean includes all colonies collected in september, though 2 colonies lacked reproductive adults
Vespa velutina			4.7	12			[34]	0	[35]	1456	[16]	1000	[36]
	*because harmonic mean me was not reported, we estimated it using formula 2/(4r-1) where r is arithmetic mean of worker-worker relatedness						*note: we were unable to obtain a reprint of this article, and thus cite it only based on the summary in Martin et al. 2009
