# Supplementary material for: Colony size is linked to paternity frequency and paternity skew in yellowjacket wasps and hornets
Source: BMC Evol Biol. 2014 Dec 30;14:2625. doi: 10.1186/s12862-014-0277-x (PMC4298054; doi:10.1186/s12862-014-0277-x)
Supplement: Additional file 3: — Genotype data. This file contains genotypes used in paternity estimates. [file 12862_2014_277_MOESM3_ESM.xlsx]

## Sheet: vidua daughters
Colony	IndividualID	List09		Rufa19		VMA3		Rufa13		Rufa15		Rufa05
VV1	1	174	174	222	224	282	282	142	161	110	111	0	0
VV1	2	174	175	222	226	282	286	135	142	110	128	0	0
VV1	3	174	175	222	224	273	282	142	161	108	110	0	0
VV1	4	174	174	222	226	282	286	135	142	110	128	0	0
VV1	5	174	175	222	224	282	282	142	161	110	111	0	0
VV1	6	174	174	215	222	282	295	142	142	89	116	0	0
VV1	7	174	174	215	226	273	286	135	145	110	128	178	184
VV1	8	174	174	215	215	282	295	142	145	89	116	0	0
VV1	9	174	174	213	215	280	282	132	140	111	118	0	0
VV1	10	174	175	222	224	273	282	145	161	111	116	0	0
VV1	11	174	175	222	226	282	286	135	142	110	128	0	0
VV1	12	174	175	222	226	282	286	135	142	110	128	0	0
VV1	13	174	175	213	222	276	282	136	145	89	116	0	0
VV1	14	174	174	222	224	282	282	142	161	111	116	0	0
VV1	15	174	175	222	224	282	282	142	161	111	116	0	0
VV1	16	174	174	215	226	273	286	135	142	116	128	0	0
VV1	17	174	175	215	224	282	282	145	161	111	116	0	0
VV1	18	174	174	222	224	282	282	145	161	110	111	0	0
VV1	19	174	174	222	224	273	282	142	161	111	116	0	0
VV1	20	175	175	222	224	282	282	140	142	110	122	0	0
VV2	1	175	175	224	226	278	278	139	140	118	118	0	0
VV2	2	174	175	213	226	265	278	139	140	118	118	0	0
VV2	3	174	175	222	224	282	288	134	140	118	120	0	0
VV2	4	174	175	213	226	265	282	139	140	118	118	0	0
VV2	5	174	175	213	222	278	288	134	149	118	120	0	0
VV2	6	174	174	213	215	280	282	132	140	111	118	0	0
VV2	7	174	175	213	226	265	278	139	149	118	118	0	0
VV2	8	175	175	213	226	265	278	139	140	110	118	174	176
VV2	9	174	175	222	224	282	288	134	149	110	120	0	0
VV2	10	174	175	213	226	265	282	139	140	118	118	0	0
VV2	11	174	175	224	226	265	278	139	149	118	118	0	0
VV2	12	174	174	222	224	278	288	134	140	110	120	0	0
VV2	13	174	174	213	215	278	280	132	140	110	111	0	0
VV2	14	175	175	224	226	265	282	139	140	118	118	0	0
VV2	15	175	175	224	226	265	282	139	140	118	118	0	0
VV2	16	174	175	224	226	265	282	139	149	118	118	0	0
VV2	17	174	175	213	222	278	288	134	140	118	120	0	0
VV2	18	174	175	213	226	265	278	139	149	110	118	0	0
VV2	19	174	175	222	224	282	288	134	149	110	120	0	0
VV2	20	174	174	213	215	278	280	132	149	111	118	0	0
VV3	1	174	174	215	234	278	284	141	154	93	126	0	0
VV3	2	174	175	213	213	275	278	138	142	111	113	0	0
VV3	3	174	174	215	234	278	284	142	154	93	126	0	0
VV3	4	174	175	213	213	275	278	138	142	111	113	0	0
VV3	5	173	174	215	234	278	284	142	154	93	126	0	0
VV3	6	174	175	213	240	276	278	136	141	108	113	0	0
VV3	7	174	174	213	215	278	284	142	154	113	126	0	0
VV3	8	174	174	213	215	278	284	141	154	113	126	0	0
VV3	9	174	174	213	215	278	284	142	154	93	126	0	0
VV3	10	174	175	213	240	276	278	136	141	108	113	0	0
VV3	11	174	175	213	227	278	295	136	141	113	116	0	0
VV3	12	173	174	213	215	278	284	141	154	93	126	0	0
VV3	13	173	174	213	215	278	284	142	154	93	126	0	0
VV3	14	174	174	215	234	278	284	141	154	93	126	0	0
VV3	15	173	174	215	234	278	284	142	154	113	126	0	0
VV3	16	174	174	213	215	278	284	142	154	113	126	0	0
VV3	17	174	175	213	227	278	295	136	142	93	116	0	0
VV3	18	173	175	215	234	278	280	132	142	113	113	0	0
VV3	19	174	175	234	240	276	278	136	142	108	113	0	0
VV3	20	173	174	215	234	278	284	142	154	113	126	0	0
VV4	1	174	175	213	222	276	289	136	142	87	87	0	0
VV4	2	174	175	213	222	276	289	136	142	87	87	0	0
VV4	3	174	174	222	226	282	286	136	138	87	118	0	0
VV4	4	174	174	226	226	282	286	136	142	87	118	0	0
VV4	5	174	175	213	226	286	289	136	138	87	87	0	0
VV4	6	174	175	213	222	276	289	136	138	87	87	0	0
VV4	7	174	175	213	226	286	289	136	142	87	87	0	0
VV4	8	174	175	213	226	276	289	136	138	87	87	0	0
VV4	9	174	174	222	226	276	282	136	138	87	118	0	0
VV4	10	174	175	213	226	276	289	136	142	87	87	0	0
VV4	11	174	175	213	222	286	289	136	142	87	87	0	0
VV4	12	174	174	222	226	280	286	142	142	87	122	0	0
VV4	13	174	175	213	226	286	289	136	142	87	87	0	0
VV4	14	174	175	213	226	276	289	136	138	87	87	0	0
VV4	15	174	174	226	226	276	280	138	142	87	122	0	0
VV4	16	174	174	222	226	280	286	142	142	87	122	0	0
VV4	17	174	175	213	226	276	289	136	142	87	87	0	0
VV4	18	174	175	213	226	276	289	136	142	87	87	0	0
VV4	19	174	175	213	226	276	289	136	142	87	87	0	0
VV4	20	174	174	226	226	282	286	136	138	87	118	0	0
VV5	1	174	174	213	219	284	288	133	147	89	110	0	0
VV5	2	174	174	213	215	269	284	134	142	89	120	0	0
VV5	3	174	174	213	215	269	284	133	134	89	120	0	0
VV5	4	174	174	213	215	269	284	133	134	89	120	0	0
VV5	5	174	174	213	219	284	288	142	147	110	122	0	0
VV5	6	174	174	213	215	269	288	133	134	89	120	0	0
VV5	7	174	174	213	215	269	284	134	142	120	122	0	0
VV5	8	174	174	213	219	284	284	133	147	110	122	0	0
VV5	9	174	174	213	219	284	288	133	147	110	122	0	0
VV5	10	174	174	213	219	284	284	142	147	110	122	0	0
VV5	11	174	174	213	215	269	288	133	134	89	120	0	0
VV5	12	174	174	213	215	269	288	133	134	89	120	0	0
VV5	13	174	174	213	215	269	288	133	134	89	120	176	180
VV5	14	174	174	213	219	284	284	142	147	89	110	174	182
VV5	15	174	174	213	219	284	284	133	147	89	110	180	182
VV5	16	174	174	213	219	284	284	142	147	89	110	180	182
VV5	17	174	174	213	219	284	288	133	147	110	122	180	182
VV5	18	174	174	213	219	284	284	133	147	110	122	174	182
VV5	19	174	174	213	215	269	288	133	134	120	122	176	180
VV5	20	174	174	213	219	284	288	133	147	89	110	174	182
VV6	1	174	175	213	222	301	303	136	153	87	113	172	174
VV6	2	174	175	213	222	301	303	136	153	87	113	172	174
VV6	3	174	175	215	222	282	303	136	153	87	111	172	176
VV6	4	174	175	213	222	282	303	136	153	87	113	0	0
VV6	5	174	175	213	222	282	303	136	153	87	113	172	176
VV6	6	174	175	215	222	282	303	142	153	87	113	172	174
VV6	7	174	175	215	222	301	303	136	153	87	111	172	174
VV6	8	174	175	213	213	282	286	137	142	87	111	174	176
VV6	9	174	175	213	213	282	286	137	142	87	113	174	176
VV6	10	174	175	215	222	301	303	142	153	87	111	172	176
VV6	11	174	175	215	222	301	303	142	153	87	111	172	174
VV6	12	174	175	213	213	286	301	136	137	87	111	174	176
VV6	13	174	175	213	213	282	286	137	142	87	113	174	174
VV6	14	174	175	215	222	282	303	142	153	87	113	172	176
VV6	15	174	175	213	213	286	301	137	142	87	111	174	176
VV6	16	174	175	215	222	282	303	136	153	87	113	172	176
VV6	17	174	175	213	213	282	286	137	142	87	113	174	176
VV6	18	174	175	213	213	282	286	136	137	87	111	174	174
VV6	19	174	175	213	213	286	301	137	142	87	113	174	176
VV6	20	174	175	215	222	0	0	142	153	87	113	172	174
VV7	1	174	175	215	234	278	295	128	130	111	118	174	184
VV7	2	174	175	215	234	276	278	130	135	111	118	174	184
VV7	3	175	175	215	234	276	278	128	130	87	111	174	184
VV7	4	175	175	215	234	276	278	130	135	87	111	174	184
VV7	5	175	175	215	234	278	295	130	135	111	118	174	184
VV7	6	174	175	213	234	276	278	130	135	111	118	174	184
VV7	7	174	175	215	234	278	295	130	135	87	111	174	184
VV7	8	174	175	215	234	276	278	130	135	111	118	174	184
VV7	9	175	175	213	234	276	278	130	135	111	118	174	184
VV7	10	175	175	213	234	276	278	128	130	87	111	174	184
VV7	11	174	175	215	234	278	295	130	135	87	111	174	184
VV7	12	175	175	215	234	278	295	130	135	87	111	174	184
VV7	13	175	175	215	234	278	295	130	135	87	111	174	184
VV7	14	175	175	213	234	276	278	128	130	87	111	174	184
VV7	15	174	175	215	234	276	278	130	135	111	118	174	184
VV7	16	174	175	213	234	278	295	128	130	87	111	174	184
VV7	17	174	175	215	234	276	278	128	130	87	111	174	184
VV7	18	175	175	215	234	276	278	130	135	87	111	174	184
VV7	19	174	175	215	234	278	295	128	130	87	111	174	184
VV7	20	175	175	213	234	278	295	130	135	111	118	174	184
VV8	1	174	175	213	222	280	280	134	140	87	111	174	186
VV8	2	174	175	213	226	280	301	130	134	87	111	176	186
VV8	3	174	174	213	226	280	301	130	134	87	111	186	186
VV8	4	174	174	213	222	280	280	140	142	87	111	174	176
VV8	5	174	175	213	240	280	280	134	142	111	113	174	176
VV8	6	174	175	213	226	280	301	130	134	87	111	176	186
VV8	7	174	174	213	224	280	307	134	134	111	118	176	186
VV8	8	174	175	213	226	280	301	130	142	87	111	176	186
VV8	9	174	175	213	226	280	301	130	134	87	111	176	186
VV8	10	174	175	213	222	280	280	140	142	87	111	174	186
VV8	11	174	175	213	240	280	280	134	142	111	113	174	176
VV8	12	174	175	213	224	280	307	134	142	111	118	176	186
VV8	13	174	174	213	226	280	301	130	134	87	111	176	186
VV8	14	174	174	213	224	280	307	134	142	111	118	186	186
VV8	15	174	175	213	240	280	280	142	142	111	113	174	186
VV8	16	174	175	213	224	280	307	134	142	111	118	176	186
VV8	17	175	175	213	222	278	280	134	142	111	118	174	176
VV8	18	174	175	213	224	280	307	134	142	111	118	176	186
VV8	19	174	175	213	226	280	307	134	134	111	118	186	186
VV8	20	174	174	213	226	280	301	130	142	87	111	186	186
VV9	1	174	175	230	238	280	301	134	139	87	120	174	182
VV9	2	174	175	213	238	267	280	134	139	87	120	174	180
VV9	3	174	175	211	230	280	301	139	167	120	143	176	180
VV9	4	174	175	213	238	267	280	134	139	87	120	174	182
VV9	5	174	175	211	230	280	301	130	167	87	143	176	180
VV9	6	174	175	211	230	267	280	130	167	87	143	176	182
VV9	7	174	175	230	238	267	280	134	139	87	120	174	180
VV9	8	174	175	211	230	280	301	130	167	120	143	176	180
VV9	9	174	175	230	238	301	301	134	139	120	120	174	180
VV9	10	174	175	211	230	301	301	139	167	120	143	176	182
VV9	11	174	175	211	230	280	301	139	167	120	143	176	182
VV9	12	174	175	230	238	280	301	134	139	87	120	174	180
VV9	13	174	175	230	238	280	301	134	139	87	120	174	180
VV9	14	174	175	230	238	267	280	134	139	120	120	174	182
VV9	15	174	175	211	213	280	301	139	167	87	143	176	180
VV9	16	174	175	211	213	267	280	139	167	87	143	176	182
VV9	17	174	175	230	230	267	280	139	167	87	143	176	182
VV9	18	174	175	211	230	280	301	130	167	87	143	176	180
VV9	19	174	175	230	238	280	301	134	139	87	120	174	182
VV9	20	174	175	230	238	280	301	134	139	120	120	174	182
VV10	1	174	175	213	224	284	303	134	136	91	118	0	0
VV10	2	174	175	224	230	284	288	134	147	87	118	174	186
VV10	3	174	175	224	230	288	307	134	147	87	118	174	186
VV10	5	174	175	224	230	288	288	134	147	87	118	174	176
VV10	6	174	175	224	230	284	288	134	147	87	118	174	176
VV10	7	174	175	224	230	288	307	134	147	87	118	174	186
VV10	8	174	175	224	230	284	288	134	147	87	118	174	186
VV10	9	174	175	224	230	288	307	134	147	87	118	174	186
VV10	10	174	175	224	230	288	307	134	147	87	118	174	176
VV10	11	174	175	224	230	288	307	134	147	87	118	174	176
VV10	12	174	175	213	224	303	307	134	136	91	118	184	186
VV10	13	174	175	224	230	288	307	134	147	87	118	174	176
VV10	14	174	175	224	230	284	288	134	147	87	118	174	186
VV10	15	174	175	213	224	303	307	134	136	91	118	184	186
VV10	16	174	175	213	224	0	0	134	136	91	118	0	0
VV10	17	174	175	224	230	288	307	134	147	87	118	174	176
VV10	18	174	175	224	230	288	307	134	147	87	118	174	176
VV10	19	174	175	213	224	303	307	134	136	91	118	176	184
VV10	20	174	175	224	230	288	307	134	147	87	118	174	176

## Sheet: vidua queens
Colony	List04		Rufa19		VMA3		Rufa13		Rufa15		Rufa05
VV1	174	175	215	222	273	282	142	145	110	116	176	178
VV2	174	175	213	224	278	282	140	149	110	118	174	176
VV3	173	174	213	234	278	278	141	142	93	113	174	178
VV4	174	174	222	226	276	286	138	142	87	87	176	186
VV5	174	174	213	213	284	288	133	142	89	122	174	180
VV7	174	175	213	215	276	295	128	135	87	118	174	174
VV8	174	175	213	213	280	280	134	142	111	111	176	186

## Sheet: consobrina daughters
Colony	IndividualID	List04_1	List04_2	List19_1	List19_2	Rufa13_1	Rufa13_2	Rufa15_1	Rufa15_2	Rufa05_1	Rufa05_2	VMA3_1	VMA3_2
VC01	1	129	132	177	177	123	131	97	110	178	178	280	297
VC01	2	129	139	177	177	123	131	97	110	170	178	280	282
VC01	3	129	132	177	177	123	131	97	110	170	178	280	282
VC01	4	132	132	177	177	123	125	93	95	178	178	278	297
VC01	5	129	139	177	177	123	131	95	110	178	178	280	297
VC01	6	132	132	177	177	123	125	93	97	170	178	278	297
VC01	7	129	132	177	177	123	131	97	110	178	178	280	297
VC01	8	132	132	177	177	123	125	93	97	170	178	278	297
VC01	9	132	132	177	177	123	125	93	97	170	178	278	282
VC01	10	132	142	173	177	123	125	97	106	176	178	293	297
VC01	11	129	139	177	177	123	131	95	110	178	178	280	297
VC01	12	129	132	0	0	123	131	95	110	170	178	280	282
VC01	13	132	139	165	177	123	127	91	97	178	180	275	282
VC01	14	139	139	165	177	123	127	91	95	178	180	275	282
VC01	15	129	132	177	177	123	131	95	110	178	178	280	282
VC01	16	129	139	177	177	123	131	97	110	170	178	280	297
VC01	17	129	132	177	177	123	131	95	110	178	178	280	282
VC01	18	139	142	173	177	123	125	97	106	176	178	293	297
VC01	19	132	139	177	177	123	125	93	97	178	178	278	297
VC01	21	129	139	0	0	123	131	97	110	178	178	0	0
VC02	1	132	145	177	177	123	125	97	97	180	193	271	276
VC02	2	139	152	177	177	123	123	95	118	172	180	271	280
VC02	3	132	139	177	185	123	123	95	97	172	180	267	280
VC02	4	132	145	177	177	123	125	97	97	180	193	271	276
VC02	5	139	152	177	185	123	125	95	118	172	180	267	280
VC02	6	139	152	177	185	123	125	95	97	172	180	271	280
VC02	7	132	139	177	177	123	125	95	118	172	180	267	280
VC02	8	139	152	177	177	123	123	95	97	172	180	267	280
VC02	9	132	139	177	177	123	125	95	118	172	180	267	280
VC02	10	132	145	177	177	123	125	97	118	180	193	267	276
VC02	11	145	152	177	185	123	125	97	118	180	193	271	276
VC02	12	139	152	177	185	123	125	95	97	172	180	267	280
VC02	13	145	152	177	177	123	125	97	118	180	193	271	276
VC02	14	139	152	177	177	123	123	95	118	172	180	267	280
VC02	15	132	145	177	185	125	125	97	97	180	193	271	276
VC02	16	132	145	177	185	125	125	97	97	180	193	271	276
VC02	17	145	152	177	177	125	125	97	118	180	193	271	276
VC02	18	139	152	177	177	123	125	95	118	172	180	271	280
VC02	19	132	139	177	185	123	125	95	97	172	180	271	280
VC02	20	145	152	177	185	123	125	97	118	180	193	267	276
VC03	1	139	139	165	177	131	142	95	106	174	174	269	275
VC03	2	139	139	177	177	131	142	99	106	174	174	269	275
VC03	3	139	139	177	177	125	142	95	106	174	174	262	275
VC03	4	139	139	177	177	125	142	95	106	174	174	269	275
VC03	5	139	139	177	177	131	142	99	106	174	174	262	275
VC03	6	139	139	165	177	125	142	95	106	174	174	269	275
VC03	7	139	139	177	177	131	142	95	106	174	174	269	275
VC03	8	132	139	177	177	131	142	99	106	174	174	269	275
VC03	9	139	139	177	177	131	142	95	106	174	174	262	275
VC03	10	139	139	177	177	125	142	99	106	174	174	269	275
VC03	11	132	139	165	177	125	142	95	106	174	174	262	275
VC03	12	132	139	165	177	125	142	95	106	174	174	262	275
VC03	13	132	139	177	177	125	142	95	106	174	174	262	275
VC03	14	132	139	177	177	131	142	0	0	174	174	269	275
VC03	15	139	139	165	177	125	142	95	106	174	174	262	275
VC03	16	132	139	177	177	131	142	99	106	174	174	262	275
VC03	18	139	139	165	177	131	142	95	106	174	174	262	275
VC03	19	132	139	177	177	125	142	99	106	174	174	269	275
VC04	1	139	145	169	182	125	166	93	97	166	178	280	282
VC04	2	139	139	169	177	129	144	93	101	170	178	276	303
VC04	3	132	139	169	177	129	144	93	101	170	170	276	280
VC04	4	132	139	177	177	129	144	93	101	170	170	276	303
VC04	5	139	145	177	182	125	166	93	97	166	178	282	303
VC04	6	139	145	169	182	125	166	93	97	166	178	282	303
VC04	7	132	139	169	177	144	166	93	101	170	178	276	280
VC04	8	139	145	169	182	125	129	93	97	166	178	282	303
VC04	9	132	139	177	177	129	144	93	101	170	178	276	280
VC04	10	132	139	0	0	129	144	93	101	170	170	276	303
VC04	11	132	145	177	182	125	166	93	97	166	178	280	282
VC04	12	132	145	169	182	125	166	93	97	166	170	280	282
VC04	13	132	139	169	177	129	144	93	101	170	178	276	303
VC04	14	139	139	177	177	129	144	93	101	170	170	276	303
VC04	15	132	145	177	182	125	166	93	97	166	178	280	282
VC04	16	139	139	177	177	144	166	93	101	170	170	276	280
VC04	17	132	145	177	182	125	166	93	97	166	178	282	303
VC04	18	132	139	177	177	144	166	93	101	170	178	276	280
VC04	19	132	145	177	182	125	129	93	97	166	178	280	282
VC04	20	132	139	177	177	144	166	93	101	170	170	276	303
VC05	1	132	142	169	173	140	166	95	101	180	184	288	297
VC05	2	132	142	169	173	140	147	97	101	180	182	288	297
VC05	3	132	142	169	173	140	166	97	101	180	184	288	297
VC05	4	129	132	169	169	127	166	91	97	174	182	276	297
VC05	5	132	142	169	173	140	166	95	101	180	184	288	297
VC05	6	129	132	169	169	127	147	91	97	174	184	276	280
VC05	7	132	142	169	169	129	166	97	99	176	184	280	288
VC05	8	129	132	169	169	127	166	91	97	174	184	276	280
VC05	9	132	142	169	173	140	166	97	101	180	184	286	288
VC05	10	142	142	177	177	119	125	95	101	164	172	278	286
VC05	12	132	135	169	177	123	147	93	95	166	182	284	297
VC05	13	129	132	169	169	127	147	91	97	174	182	276	297
VC05	14	132	142	169	169	129	147	95	99	176	184	280	288
VC05	15	132	142	169	169	129	147	97	99	176	182	288	297
VC05	16	132	135	169	177	123	166	93	97	166	182	284	297
VC05	17	129	132	169	169	127	166	91	97	174	184	276	280
VC05	18	142	142	177	177	118	120	95	101	164	172	278	284
VC05	19	132	142	169	169	129	166	95	99	176	182	288	297
VC05	20	132	142	169	169	129	147	0	0	176	182	280	288
VC05	22	129	132	169	169	127	166	91	97	174	182	276	280
VC05	23	132	142	169	173	140	147	97	101	180	184	280	288
VC06	1	145	145	177	182	127	144	99	101	174	182	275	282
VC06	2	142	145	173	182	144	144	99	101	174	182	275	278
VC06	3	132	142	177	177	125	144	0	0	174	176	276	282
VC06	4	135	145	177	182	125	144	95	99	174	180	282	325
VC06	5	132	142	177	177	125	127	95	97	174	176	276	278
VC06	6	135	145	173	182	125	127	0	0	174	180	282	325
VC06	7	135	145	177	182	125	127	95	99	176	180	278	325
VC06	8	145	145	177	182	144	144	99	101	174	182	275	282
VC06	9	142	145	177	182	127	144	99	101	176	182	275	282
VC06	10	132	142	173	177	125	127	91	99	172	174	269	278
VC06	11	135	142	177	182	125	127	95	99	174	180	282	325
VC06	12	135	145	173	182	125	144	95	95	176	180	278	325
VC06	13	132	145	177	177	125	144	95	97	174	176	276	282
VC06	14	142	145	173	182	144	144	95	101	174	182	275	278
VC06	15	142	145	177	182	127	144	95	101	174	182	275	282
VC06	16	135	142	173	182	125	127	95	99	174	180	282	325
VC06	17	132	145	173	177	125	127	97	99	174	176	276	282
VC06	18	132	142	173	177	125	144	97	99	174	176	276	282
VC06	19	135	142	173	182	125	144	95	99	176	180	278	325
VC06	20	142	145	177	182	127	144	99	101	176	182	275	278
VC07	1	139	139	161	177	131	135	91	97	174	191	262	284
VC07	2	139	139	161	169	135	159	97	103	170	191	282	284
VC07	3	139	139	161	177	135	159	91	97	174	191	262	284
VC07	4	139	152	161	169	131	135	91	97	170	191	282	284
VC07	5	139	139	161	169	131	135	97	103	170	191	282	284
VC07	6	139	152	161	177	131	135	97	103	170	191	262	284
VC07	7	139	152	161	169	131	135	97	103	170	191	262	284
VC07	8	139	152	161	177	135	159	97	103	170	191	282	284
VC07	9	139	139	161	177	135	159	91	97	174	191	262	284
VC07	10	139	139	161	177	135	159	97	103	170	191	262	284
VC07	11	139	152	161	169	135	159	97	103	170	191	282	284
VC07	12	139	152	161	169	135	159	91	97	170	191	262	284
VC07	13	139	152	161	177	135	159	97	103	174	191	262	284
VC07	14	139	152	161	177	131	135	91	97	174	191	282	284
VC07	15	139	139	161	169	135	159	91	97	174	191	262	284
VC07	16	139	139	161	169	131	135	97	103	174	191	262	284
VC07	17	139	139	161	177	131	135	91	97	174	191	282	284
VC07	18	139	152	161	177	135	159	97	103	174	191	262	284
VC07	19	139	139	161	177	131	135	91	97	174	191	262	284
VC07	20	139	152	161	177	131	135	97	103	174	191	262	284
VC08	1	132	142	177	182	137	157	91	95	168	189	273	282
VC08	2	132	142	177	182	137	157	91	118	176	189	273	282
VC08	3	139	142	169	182	125	125	95	118	164	168	265	273
VC08	4	139	145	169	182	125	125	95	118	164	176	265	273
VC08	5	132	142	177	182	137	157	91	118	176	189	273	282
VC08	6	139	145	169	182	125	157	95	118	164	176	265	278
VC08	7	139	145	169	182	125	125	95	95	164	168	265	278
VC08	8	139	145	169	182	125	125	95	95	164	168	265	273
VC08	9	132	142	177	182	125	137	91	118	168	189	273	282
VC08	10	132	142	177	182	137	157	91	95	168	189	278	282
VC08	11	132	142	177	182	137	157	91	95	176	189	273	282
VC08	12	139	142	169	182	125	157	95	118	164	176	265	273
VC08	13	139	142	169	182	125	157	95	118	164	168	265	278
VC08	14	132	145	177	182	137	157	91	118	168	189	278	282
VC08	15	139	145	169	182	125	125	95	118	164	168	265	278
VC08	16	132	142	177	182	137	157	91	118	168	189	273	282
VC08	17	132	142	177	182	137	157	91	95	176	189	273	282
VC08	18	132	145	177	182	137	157	91	118	168	189	273	282
VC08	19	132	145	177	182	137	157	91	95	176	189	273	282
VC08	20	132	145	177	182	137	157	91	95	176	189	278	282
VC09	1	145	149	169	169	125	125	95	97	170	180	276	278
VC09	2	135	145	169	169	125	125	97	97	170	180	276	278
VC09	3	129	135	177	177	123	125	97	99	176	178	280	286
VC09	4	142	149	169	173	140	142	97	97	170	180	263	280
VC09	5	129	149	169	177	123	142	95	99	178	180	280	286
VC09	6	129	149	177	177	123	142	97	99	178	180	278	286
VC09	7	142	149	177	177	125	127	95	99	176	180	280	286
VC09	8	135	145	169	169	125	125	97	97	170	176	276	280
VC09	9	129	149	169	177	123	125	95	99	178	180	278	286
VC09	10	135	135	177	177	142	142	95	95	180	180	280	280
VC09	11	129	149	169	177	123	125	0	0	176	178	278	286
VC09	12	142	149	169	173	140	142	95	97	170	176	263	278
VC09	13	145	149	169	169	125	125	95	97	170	180	276	280
VC09	14	129	149	177	177	123	125	95	99	178	180	280	286
VC09	15	139	149	169	177	142	159	95	95	178	180	273	280
VC09	16	129	135	177	177	123	142	97	99	178	180	280	286
VC09	17	135	145	169	169	125	142	95	97	170	176	276	280
VC09	18	135	142	177	177	127	142	97	99	176	176	280	286
VC09	19	135	145	169	177	125	125	97	97	170	180	276	280
VC09	20	129	135	177	177	123	142	95	99	176	178	0	0
VC10	1	132	142	173	177	131	135	95	101	170	176	282	284
VC10	2	139	142	173	177	127	127	99	101	170	172	280	282
VC10	3	139	142	173	177	127	127	99	99	170	172	282	284
VC10	4	142	152	173	177	127	137	101	101	170	172	278	280
VC10	5	139	142	165	177	127	127	99	101	170	172	280	282
VC10	6	129	139	173	177	127	127	99	101	170	172	282	284
VC10	7	142	152	173	177	127	137	99	101	172	174	278	280
VC10	8	129	139	165	177	127	127	99	99	170	172	280	282
VC10	9	129	139	173	177	127	127	99	99	170	172	282	284
VC10	10	129	139	165	177	127	131	99	99	170	172	282	284
VC10	11	129	139	173	177	127	127	99	101	172	174	280	282
VC10	12	129	152	165	177	131	137	99	101	170	172	278	280
VC10	13	129	139	165	177	127	127	101	101	170	172	280	282
VC10	14	129	139	173	177	127	127	99	101	170	172	282	284
VC10	15	129	139	165	177	127	127	99	99	170	172	282	284
VC10	16	142	152	173	177	127	137	101	101	172	174	278	280
VC10	17	129	139	173	177	127	127	99	101	170	172	282	284
VC10	18	139	142	165	177	127	131	99	99	170	172	280	282
VC10	19	139	142	173	177	127	131	101	101	172	174	280	282
VC10	20	139	142	165	177	127	127	99	99	170	172	282	284
VC11	1	132	132	177	177	123	149	97	116	178	178	265	271
VC11	2	132	139	177	177	142	149	91	118	178	178	265	271
VC11	3	132	145	169	177	137	149	97	97	172	174	265	271
VC11	4	142	145	177	177	137	144	97	97	174	178	265	265
VC11	5	139	142	177	177	142	149	91	97	178	178	265	265
VC11	6	132	132	177	177	123	144	97	116	172	178	265	265
VC11	7	132	139	177	177	142	149	91	118	172	178	265	271
VC11	8	132	139	169	177	142	149	91	118	178	178	265	271
VC11	9	132	139	169	177	142	149	91	118	178	178	265	271
VC11	10	132	145	169	177	137	144	97	118	172	174	265	265
VC11	11	142	145	169	177	137	144	97	97	174	178	265	271
VC11	12	132	145	169	177	137	149	97	118	174	178	265	265
VC11	13	139	142	177	177	142	144	91	97	172	178	265	271
VC11	14	139	142	177	177	142	149	91	118	178	178	265	265
VC11	15	132	139	177	177	142	144	91	97	172	178	265	265
VC11	16	139	142	177	177	142	149	91	97	178	178	265	271
VC11	17	132	142	169	177	123	144	116	118	172	178	265	271
VC11	18	139	142	169	177	142	144	91	97	172	178	265	265
VC11	19	132	132	177	177	123	149	116	118	178	178	265	271
VC11	20	132	145	169	177	137	149	97	118	174	178	265	265
VC11	21	142	145	169	177	137	144	97	97	174	178	265	265
VC11	22	142	145	169	177	137	149	97	118	172	174	265	265
VC11	23	142	145	169	177	137	144	97	97	174	178	265	271
VC11	24	132	142	169	177	123	144	97	116	172	178	265	265
VC12	1	149	149	169	173	119	131	101	106	172	174	265	267
VC12	2	132	139	169	177	125	131	97	101	168	191	267	305
VC12	3	132	139	173	177	125	125	97	97	168	191	265	267
VC12	4	132	149	169	173	119	131	101	106	168	174	267	305
VC12	5	149	149	173	173	119	125	97	106	172	174	265	267
VC12	6	132	149	169	173	119	125	97	106	168	174	265	267
VC12	7	149	149	173	173	119	125	101	106	172	174	265	267
VC12	8	132	149	173	173	119	131	101	106	172	174	265	267
VC12	9	132	149	169	173	119	125	97	106	168	174	267	305
VC12	10	132	149	169	173	119	131	101	106	168	174	267	305
VC12	11	132	149	169	173	119	125	97	106	172	174	267	305
VC12	12	132	149	173	173	119	131	101	106	172	174	265	267
VC12	13	132	149	173	173	119	125	97	106	172	174	265	267
VC12	14	149	149	173	173	119	131	97	106	172	174	265	267
VC12	15	149	149	173	173	119	131	97	106	172	174	267	305
VC12	16	132	149	169	173	119	125	97	106	172	174	267	305
VC12	17	149	149	173	173	119	131	101	106	168	174	267	305
VC12	18	149	149	173	173	119	125	101	106	168	174	267	305
VC12	19	132	149	169	173	119	131	101	106	168	174	265	267
VC12	20	149	149	169	173	119	131	97	106	168	174	265	267
VC12	21	149	149	169	173	119	125	101	106	168	174	265	267
VC12	22	149	149	173	173	119	131	101	106	168	174	265	267
VC12	23	132	149	169	173	119	125	97	106	168	174	267	305

## Sheet: consobrina queens
Colony	List04_1	List04_2	List19_1	List19_2	Rufa13_1	Rufa13_2	Rufa15_1	Rufa15_2	Rufa05_1	Rufa05_2	VMA3_1	VMA3_2
VC02	132	152	177	185	123	125	97	118	180	180	267	271
VC03	132	139	165	177	125	131	95	99	174	174	262	269
VC04	132	139	169	177	129	166	93	93	170	178	280	303
VC06	142	145	173	177	127	144	95	99	174	176	278	282
VC08	142	145	182	182	125	157	95	118	168	176	273	278
VC09	135	149	169	177	125	142	95	97	176	180	278	280
VC12	132	132	169	173	125	131	97	101	168	172	265	305

## Sheet: flavopilosa daughters
Colony	IndividualID	List2004		Rufa19		VMA-3		Rufa13		Rufa05
VF1	01	159	165	210	235	290	299	153	153	171	171
VF1	02	159	165	208	208	290	292	157	157	175	177
VF1	03	156	165	208	208	292	292	153	157	171	175
VF1	04	156	165	208	210	292	299	153	157	171	177
VF1	05	156	165	208	235	290	292	157	157	175	177
VF1	06	159	165	210	235	290	299	153	153	171	177
VF1	07	156	165	208	208	292	292	157	157	171	175
VF1	08	159	165	210	235	292	299	153	153	171	171
VF1	09	159	165	210	235	290	299	153	157	171	177
VF1	10	156	165	208	235	290	292	153	157	171	175
VF1	11	159	165	208	210	292	299	153	157	171	171
VF1	12	159	165	210	235	290	299	153	157	171	171
VF1	13	156	165	208	235	290	292	157	157	175	177
VF1	14	159	165	208	235	292	292	157	157	175	177
VF1	15	156	159	208	235	292	299	153	157	171	177
VF1	16	159	165	208	210	290	299	153	153	171	171
VF1	17	159	165	208	208	292	292	153	157	175	177
VF1	18	159	165	208	210	290	299	153	153	171	171
VF1	19	159	165	208	235	292	292	157	157	175	177
VF1	20	156	156	208	208	292	299	157	157	171	177
VF2	01	156	156	208	235	295	325	153	157	169	171
VF2	02	156	156	208	235	307	325	153	157	169	173
VF2	03	156	156	208	235	295	307	153	157	169	171
VF2	04	156	156	208	235	309	325	153	157	169	171
VF2	05	156	159	235	237	295	307	155	157	169	171
VF2	06	156	156	208	235	295	307	153	157	169	171
VF2	07	156	156	208	235	295	307	157	157	169	171
VF2	08	156	156	208	235	307	309	157	157	169	171
VF2	09	156	156	208	235	295	307	153	157	169	171
VF2	10	156	156	208	235	0	0	157	157	169	171
VF2	11	156	156	208	235	307	309	157	157	169	171
VF2	12	156	156	208	235	295	325	153	157	169	171
VF2	13	156	156	208	235	309	325	153	157	169	171
VF2	14	156	156	208	235	307	309	157	157	169	171
VF2	15	156	156	208	235	295	307	153	157	169	171
VF2	16	156	159	235	237	295	325	153	155	169	171
VF2	17	156	156	208	235	307	309	153	157	169	171
VF2	18	156	156	208	235	295	307	153	157	169	171
VF2	19	156	156	208	235	307	309	157	157	169	171
VF2	20	156	156	208	235	295	307	157	157	169	171
VF3	01	156	156	208	237	292	311	155	155	171	171
VF3	02	156	156	208	208	292	297	153	157	171	171
VF3	03	156	156	208	235	292	297	153	155	171	171
VF3	04	156	159	208	208	297	297	153	157	171	171
VF3	05	156	159	208	208	292	292	153	155	169	171
VF3	06	156	156	208	235	292	297	155	155	171	171
VF3	07	156	156	208	208	292	297	153	153	169	171
VF3	08	156	156	208	208	292	297	153	157	171	171
VF3	09	156	159	208	208	292	297	153	153	169	171
VF3	10	156	159	208	208	292	297	153	153	169	171
VF3	11	156	156	208	208	292	297	153	155	169	171
VF3	12	156	156	208	237	292	311	153	155	171	171
VF3	13	156	156	208	235	292	297	153	155	171	171
VF3	14	156	159	208	208	297	297	155	157	171	171
VF3	15	156	156	208	208	292	297	153	153	169	171
VF3	16	156	159	208	208	292	297	153	153	169	171
VF3	17	156	159	208	208	292	297	153	157	171	171
VF3	18	156	159	208	208	292	292	153	155	169	171
VF3	19	156	156	208	208	297	297	153	157	171	171
VF3	20	156	159	208	208	297	297	153	157	171	171
VF4	01	156	156	214	237	292	292	153	159	169	171
VF4	02	156	156	212	237	290	297	153	157	173	177
VF4	03	156	156	208	214	297	299	153	153	169	171
VF4	04	156	156	212	237	292	297	153	159	169	171
VF4	05	156	156	214	237	292	292	155	159	169	173
VF4	06	156	156	214	237	290	292	153	157	173	177
VF4	07	156	156	214	237	290	297	155	157	171	177
VF4	08	156	156	214	237	290	297	153	157	173	177
VF4	09	156	156	214	237	290	297	155	157	171	177
VF4	10	156	156	212	237	290	292	155	157	173	177
VF4	11	156	156	214	237	290	292	155	157	173	177
VF4	12	156	156	214	237	290	292	155	157	171	177
VF4	13	156	156	214	237	290	292	155	157	173	177
VF4	14	156	156	212	237	0	0	155	159	169	173
VF4	15	156	156	212	237	292	292	155	159	169	173
VF4	16	156	156	214	237	290	297	153	157	171	177
VF4	17	156	156	212	237	290	292	153	157	171	177
VF4	18	156	156	214	237	292	297	155	159	169	171
VF4	19	156	156	214	237	290	292	153	157	173	177
VF4	20	156	156	214	237	290	297	155	157	171	177
VF5	01	156	162	208	210	290	292	155	157	169	173
VF5	02	156	159	208	210	292	301	153	157	171	171
VF5	03	156	159	237	237	292	292	155	159	171	173
VF5	04	156	159	210	237	292	292	155	159	171	173
VF5	05	156	159	237	237	292	292	155	159	171	171
VF5	06	156	156	208	237	290	290	155	155	169	173
VF5	07	156	156	208	237	290	299	155	155	169	171
VF5	08	156	159	210	237	290	292	157	159	171	171
VF5	09	156	159	237	237	290	292	157	159	171	173
VF5	10	156	159	237	237	292	292	155	159	171	173
VF5	11	156	156	208	210	290	290	155	157	169	173
VF5	12	156	159	210	237	290	292	155	159	171	173
VF5	13	156	156	208	237	290	292	155	157	169	173
VF5	14	156	159	208	237	292	301	153	157	171	171
VF5	15	156	159	237	237	292	292	157	159	171	173
VF5	16	156	159	210	237	292	292	157	159	171	173
VF5	17	156	156	208	237	290	292	155	155	169	173
VF5	18	156	159	237	237	290	292	157	159	171	173
VF5	19	156	159	208	210	290	301	153	155	171	173
VF5	20	156	159	210	237	292	292	155	159	171	171
VF6	01	162	165	208	210	299	303	157	157	169	171
VF6	02	162	162	210	210	303	329	155	157	171	173
VF6	03	159	159	208	210	290	303	153	157	169	169
VF6	04	159	162	208	210	290	297	153	157	169	169
VF6	05	159	165	208	210	299	303	157	157	171	173
VF6	06	156	162	210	240	303	307	155	157	169	173
VF6	07	156	162	210	240	297	307	155	157	169	173
VF6	08	162	162	210	210	297	329	155	157	169	171
VF6	09	159	162	210	210	303	329	155	157	171	173
VF6	10	156	159	210	240	297	307	155	157	173	173
VF6	11	159	159	208	210	290	297	153	157	169	169
VF6	12	159	162	208	210	290	303	153	157	169	169
VF6	13	162	165	208	210	299	303	157	157	171	173
VF6	14	162	165	208	210	299	303	157	157	171	173
VF6	15	159	162	210	210	303	329	155	157	169	171
VF6	16	159	159	208	210	290	303	153	157	169	169
VF6	17	162	165	208	210	297	299	157	157	169	171
VF6	18	156	159	210	240	303	307	155	157	173	173
VF6	19	156	159	210	240	303	307	155	157	173	173
VF6	20	159	162	210	210	297	297	155	157	171	173
VF7	01	156	162	210	237	290	307	153	157	171	177
VF7	02	156	162	210	237	297	307	153	153	171	177
VF7	03	156	156	210	237	297	307	153	157	171	177
VF7	04	156	162	208	210	290	297	155	157	169	171
VF7	05	156	156	208	208	292	297	153	159	171	177
VF7	06	156	156	208	210	290	290	153	155	171	177
VF7	07	156	156	210	233	0	0	157	157	171	177
VF7	08	156	156	208	233	0	0	153	157	169	171
VF7	09	156	162	208	208	0	0	157	159	171	177
VF7	10	156	162	210	233	299	299	157	157	169	171
VF7	11	156	162	210	210	290	297	155	157	169	171
VF7	12	156	162	208	208	292	297	153	159	171	177
VF7	13	156	162	208	210	290	292	157	159	169	171
VF7	14	156	162	208	210	0	0	155	157	171	177
VF7	15	156	162	210	233	0	0	157	157	171	177
VF7	16	156	162	208	208	0	0	153	159	169	171
VF7	17	156	156	208	210	0	0	153	159	171	177
VF7	18	156	156	208	210	0	0	153	159	169	171
VF7	19	156	162	210	210	290	290	155	157	169	171
VF7	20	156	156	208	208	290	292	153	159	171	177
VF8	01	156	159	210	242	290	309	157	161	171	171
VF8	02	156	159	210	242	0	0	157	161	171	171
VF8	03	153	159	208	237	0	0	153	157	171	171
VF8	04	156	159	212	237	0	0	155	157	171	177
VF8	05	156	159	210	242	0	0	157	161	171	171
VF8	06	153	159	208	242	0	0	153	157	171	171
VF8	07	156	156	210	210	293	327	155	157	171	173
VF8	08	159	162	235	237	290	292	157	157	171	171
VF8	09	156	159	212	237	290	309	155	157	171	177
VF8	10	156	156	210	237	0	0	157	161	171	171
VF8	11	159	162	235	237	0	0	157	157	171	171
VF8	12	156	159	210	242	0	0	157	161	171	171
VF8	13	159	162	237	242	0	0	155	157	169	171
VF8	14	156	156	212	242	0	0	155	157	171	177
VF8	15	156	156	212	237	290	309	155	157	171	177
VF8	16	156	156	210	237	290	309	157	161	171	171
VF8	17	156	162	235	237	290	290	157	157	171	171
VF8	18	153	159	208	237	290	319	153	157	171	171
VF8	19	153	156	208	237	0	0	153	157	171	171
VF8	20	156	159	210	237	0	0	157	161	171	171
VF9	01	153	159	208	210	0	0	157	157	171	171
VF9	02	156	162	210	237	0	0	155	157	171	173
VF9	03	153	156	208	210	297	319	153	157	171	171
VF9	04	153	156	208	210	290	319	157	157	171	173
VF9	05	153	156	208	237	297	319	153	157	171	171
VF9	06	153	159	208	210	290	319	157	157	171	171
VF9	07	153	159	208	237	290	319	153	157	171	171
VF9	08	156	162	210	237	0	0	153	155	173	173
VF9	09	156	162	210	237	0	0	153	155	171	173
VF9	10	159	162	210	237	290	292	153	155	171	173
VF9	11	153	156	208	210	290	319	153	157	171	171
VF9	12	153	156	208	237	297	319	153	157	171	171
VF9	13	153	156	208	210	297	319	157	157	171	173
VF9	14	159	162	210	237	290	292	153	155	171	173
VF9	15	153	159	208	210	290	319	153	157	171	173
VF9	16	156	162	210	237	292	297	155	157	173	173
VF9	17	159	162	237	237	290	292	153	155	173	173
VF9	19	153	156	208	210	290	319	157	157	171	173
VF9	20	153	156	208	237	290	319	157	157	171	171
VF10	01	156	159	210	237	307	315	153	153	171	177
VF10	02	156	159	208	208	307	315	157	157	169	177
VF10	04	156	159	210	237	299	315	153	157	169	173
VF10	06	156	156	208	208	307	315	157	157	169	169
VF10	07	156	159	210	242	303	315	153	153	169	169
VF10	08	156	156	208	237	307	313	153	153	169	171
VF10	09	159	159	210	242	303	315	153	153	169	169
VF10	10	159	159	210	242	303	313	153	153	169	177
VF10	11	156	156	208	210	307	315	157	157	169	169
VF10	12	156	156	208	208	290	315	157	157	169	173
VF10	13	156	159	210	237	307	313	153	157	169	171
VF10	14	156	159	210	237	307	313	153	153	171	177
VF10	15	156	159	208	242	303	315	153	157	169	169
VF10	16	156	156	208	242	315	329	155	157	173	177
VF10	17	156	156	208	208	307	313	153	157	169	169
VF10	18	156	156	208	210	290	315	153	157	169	173
VF10	19	156	159	210	237	307	313	153	157	171	177
VF10	20	156	159	208	208	290	313	157	157	169	173

## Sheet: flavopilosa queens
Colony	List2004		Rufa19		VMA-3		Rufa13		Rufa05
VF2	156	156	235	235	307	325	153	157	169	169
VF4	156	156	212	214	292	297	153	155	171	173
VF5	156	156	210	237	290	292	155	157	171	173
VF6	159	162	210	210	297	303	157	157	169	173
VF7	156	162	208	210	290	297	153	157	169	177
VF8	156	159	237	242	290	292	157	157	171	171
VF9	156	159	210	237	290	297	153	157	171	173
VF10	156	159	208	210	313	315	153	157	169	177

## Sheet: acadica daughters
Colony	IndividualID	List04		Rufa18		VMA-6		Rufa15		Rufa05
VAC1	01	139	146	211	213	336	336	93	113	180	185
VAC1	02	139	146	211	213	336	339	93	113	178	185
VAC1	03	139	146	207	211	336	339	93	113	180	185
VAC1	04	139	146	211	213	336	339	93	113	178	185
VAC1	05	139	146	207	211	336	339	93	107	180	185
VAC1	06	139	146	207	211	336	336	93	113	180	185
VAC1	07	139	146	211	213	336	339	93	107	178	185
VAC1	08	139	146	207	211	336	339	93	113	178	185
VAC1	09	139	146	207	211	336	339	93	107	178	185
VAC1	10	139	146	211	213	336	336	93	107	180	185
VAC1	11	139	146	207	211	336	339	93	113	178	185
VAC1	12	139	146	211	213	336	339	93	107	180	185
VAC1	13	139	146	211	213	336	336	93	113	178	185
VAC1	14	139	146	211	213	336	339	93	113	178	185
VAC1	15	139	146	207	211	336	339	93	107	178	185
VAC1	16	139	146	207	211	336	339	93	107	178	185
VAC1	17	139	146	207	211	336	339	93	113	178	185
VAC1	19	139	146	207	211	336	336	93	113	178	185
VAC1	20	139	146	211	213	336	336	93	107	180	185
VAC2	01	139	139	207	207	339	345	111	115	172	176
VAC2	02	139	139	207	207	339	345	111	115	172	176
VAC2	03	139	139	207	207	336	345	111	115	172	176
VAC2	04	139	139	207	207	336	345	111	115	172	176
VAC2	05	139	146	207	207	336	345	93	115	172	176
VAC2	06	139	139	207	207	336	345	111	115	172	176
VAC2	07	139	139	207	207	339	345	93	115	172	176
VAC2	08	139	139	207	207	339	345	111	115	172	176
VAC2	09	139	146	207	207	336	345	111	115	172	176
VAC2	10	139	146	207	207	336	345	93	115	172	176
VAC2	11	139	146	207	207	339	345	111	115	172	176
VAC2	12	139	139	207	207	339	345	93	115	172	176
VAC2	13	139	146	207	207	339	345	111	115	172	176
VAC2	14	139	146	207	207	336	345	93	115	172	176
VAC2	15	139	139	207	207	336	345	93	115	172	176
VAC2	16	139	146	207	207	339	345	93	115	172	176
VAC2	17	139	139	207	207	336	345	93	115	172	176
VAC2	18	139	146	207	207	339	345	93	115	172	176
VAC2	19	139	146	207	207	339	345	111	115	172	176
VAC2	20	139	146	207	207	336	345	111	115	172	176
VAC3	01	132	149	209	211	334	336	93	99	180	184
VAC3	02	149	149	207	217	336	339	124	126	176	184
VAC3	03	132	146	209	211	334	339	93	99	180	184
VAC3	04	149	149	207	217	336	339	124	126	172	176
VAC3	05	132	146	209	211	334	336	99	126	180	184
VAC3	06	132	146	209	211	334	336	93	99	172	180
VAC3	07	146	149	207	211	336	336	93	124	176	184
VAC3	08	132	146	209	211	334	336	93	99	172	180
VAC3	09	132	149	209	217	334	336	99	126	172	180
VAC3	10	132	146	209	217	334	339	93	99	180	184
VAC3	11	146	149	207	211	336	336	124	126	176	184
VAC3	12	149	149	207	217	336	336	93	124	176	184
VAC3	13	149	149	207	211	336	336	93	93	176	184
VAC3	14	149	149	207	217	336	339	93	124	172	176
VAC3	15	132	146	209	211	334	339	99	126	180	184
VAC3	16	132	149	209	217	334	339	93	99	172	180
VAC3	17	146	149	207	217	336	336	124	126	172	176
VAC3	18	149	149	207	211	336	336	124	126	176	184
VAC3	19	149	149	207	211	336	339	124	126	172	176
VAC3	20	132	149	209	211	334	339	93	99	172	180
VAC4	01	139	146	211	215	336	336	111	113	176	180
VAC4	02	146	149	211	215	336	336	93	124	172	176
VAC4	03	146	149	211	215	336	336	113	124	172	176
VAC4	04	146	149	211	215	336	336	113	124	172	176
VAC4	05	146	149	211	215	336	336	113	124	172	176
VAC4	06	146	149	211	215	336	336	113	124	172	176
VAC4	07	139	146	207	211	336	336	93	113	176	180
VAC4	08	146	149	211	215	336	336	113	124	172	176
VAC4	09	146	149	211	215	336	336	113	124	172	176
VAC4	10	146	149	211	215	336	336	113	124	172	176
VAC4	11	146	149	211	215	336	336	93	93	172	176
VAC4	12	139	146	211	215	336	336	111	113	176	180
VAC4	13	146	149	211	215	336	336	93	124	172	176
VAC4	14	139	146	207	211	336	336	93	113	176	180
VAC4	15	139	146	211	215	336	336	111	113	176	180
VAC4	16	139	146	207	211	336	336	113	113	176	180
VAC4	17	139	146	211	215	336	336	111	113	176	180
VAC4	18	139	146	211	215	336	336	93	111	176	180
VAC4	19	146	149	211	215	336	336	113	124	172	176
VAC4	20	139	146	207	211	336	336	93	113	176	180
VAC5	01	139	146	209	212	336	339	93	111	176	176
VAC5	02	146	146	212	218	336	339	93	126	176	178
VAC5	03	139	139	209	213	336	339	95	126	176	178
VAC5	04	139	139	213	218	336	339	95	126	178	178
VAC5	05	139	146	209	213	336	339	95	126	178	178
VAC5	06	139	139	213	218	336	339	95	111	176	178
VAC5	07	139	146	213	218	336	339	95	126	176	178
VAC5	08	139	139	209	213	336	339	95	111	178	178
VAC5	09	139	139	213	218	336	339	95	111	178	178
VAC5	10	146	146	212	218	336	339	93	126	176	178
VAC5	11	146	146	212	218	336	339	93	126	176	178
VAC5	12	139	139	213	218	336	339	95	111	178	178
VAC5	13	139	146	205	218	0	0	126	126	176	178
VAC5	14	139	146	213	218	0	0	95	126	178	178
VAC5	15	139	139	209	213	0	0	95	126	178	178
VAC5	16	139	146	213	218	0	0	95	126	178	178
VAC5	17	139	146	212	218	0	0	93	126	176	178
VAC5	18	139	146	209	213	0	0	95	111	176	178
VAC5	19	139	139	209	213	0	0	95	126	178	178
VAC5	20	146	146	212	218	0	0	93	111	176	178
VAC6	01	139	139	209	211	0	0	93	111	178	187
VAC6	02	139	149	205	209	336	336	120	122	174	180
VAC6	03	139	139	209	211	336	339	93	120	178	180
VAC6	04	139	146	205	209	0	0	93	111	178	187
VAC6	05	139	149	205	209	336	336	120	122	174	180
VAC6	06	139	149	205	209	336	336	120	122	174	180
VAC6	07	139	146	205	209	336	339	93	120	178	187
VAC6	08	139	149	205	209	336	336	120	122	174	187
VAC6	09	139	149	205	209	336	336	120	122	174	187
VAC6	10	139	149	205	209	336	336	120	122	174	180
VAC6	11	139	149	205	209	336	336	111	122	174	187
VAC6	12	139	149	205	209	336	336	111	122	174	180
VAC6	13	139	149	205	209	336	336	120	122	174	187
VAC6	14	139	149	205	209	336	336	120	122	174	180
VAC6	15	139	149	205	209	336	336	120	122	174	187
VAC6	16	139	146	205	209	336	339	93	111	178	180
VAC6	17	139	149	205	209	336	336	120	122	174	187
VAC6	18	139	146	205	209	336	339	93	111	178	180
VAC6	19	139	149	205	209	336	336	120	122	174	187
VAC6	20	139	139	209	211	336	339	93	120	178	187
VAC7	01	139	146	0	0	0	0	115	130	178	178
VAC7	02	139	146	205	213	336	343	97	97	178	178
VAC7	03	139	146	205	213	336	339	97	97	178	180
VAC7	04	139	146	205	207	336	343	97	97	178	180
VAC7	05	139	146	205	213	336	339	115	130	178	178
VAC7	06	139	146	205	207	336	343	115	130	178	178
VAC7	07	139	146	205	213	336	343	97	130	178	180
VAC7	08	139	146	205	207	336	343	97	97	178	178
VAC7	09	139	146	205	207	336	339	97	130	178	180
VAC7	10	139	146	205	207	336	343	115	130	178	178
VAC7	11	139	146	205	213	0	0	115	130	178	180
VAC7	12	139	146	205	213	336	339	97	130	178	180
VAC7	13	139	146	205	207	336	343	115	130	178	180
VAC7	14	139	146	205	207	336	343	97	97	178	178
VAC7	15	139	146	205	213	336	339	97	97	178	178
VAC7	16	139	146	205	213	336	339	115	130	178	178
VAC7	17	139	146	205	207	336	339	115	130	178	178
VAC7	18	139	146	205	207	336	339	97	97	178	180
VAC7	19	139	146	205	207	336	339	97	97	178	180
VAC7	20	139	146	205	207	336	343	97	97	178	178
VAC8	01	139	139	211	232	336	336	93	93	174	178
VAC8	02	139	139	207	211	336	336	93	115	178	178
VAC8	03	139	139	211	232	336	336	93	93	178	178
VAC8	04	132	139	211	232	336	336	93	93	174	178
VAC8	05	139	162	211	232	336	336	93	115	178	178
VAC8	06	139	139	207	211	336	336	93	115	178	178
VAC8	07	139	162	207	211	336	336	93	93	178	178
VAC8	08	132	139	207	211	336	336	93	115	174	178
VAC8	09	132	139	207	211	336	336	93	115	174	178
VAC8	10	139	139	207	211	336	336	93	115	178	178
VAC8	11	132	139	211	232	336	336	93	115	178	178
VAC8	12	132	139	211	232	336	336	93	93	174	178
VAC8	13	139	139	207	211	336	336	93	115	178	178
VAC8	14	139	162	207	211	336	336	93	115	174	178
VAC8	15	132	139	207	211	336	336	93	115	174	178
VAC8	16	139	139	211	232	0	0	93	115	178	178
VAC8	17	132	139	211	232	336	336	93	115	174	178
VAC8	18	132	139	211	232	336	336	93	93	174	178
VAC8	19	139	139	207	211	336	336	93	93	178	178
VAC8	20	139	139	211	232	336	336	93	115	174	178
VAC9	01	139	146	203	209	0	0	93	120	174	182
VAC9	02	139	155	203	209	0	0	93	124	174	182
VAC9	03	146	155	203	219	0	0	120	124	172	176
VAC9	04	146	146	205	209	0	0	111	120	174	182
VAC9	05	146	155	205	219	0	0	120	124	172	176
VAC9	06	139	155	203	209	0	0	93	124	174	182
VAC9	07	139	146	205	209	0	0	93	120	174	182
VAC9	08	139	146	205	209	0	0	93	120	172	174
VAC9	09	139	146	203	209	0	0	93	124	174	182
VAC9	10	146	155	203	209	0	0	111	120	174	182
VAC9	11	146	146	203	219	0	0	120	120	176	182
VAC9	12	146	155	205	219	0	0	120	120	172	176
VAC9	13	146	146	203	209	0	0	111	124	174	182
VAC9	14	146	155	205	219	0	0	120	120	176	182
VAC9	15	146	155	205	209	0	0	111	124	174	182
VAC9	16	139	146	205	209	0	0	93	120	174	182
VAC9	17	139	146	205	209	0	0	93	124	172	174
VAC9	18	139	155	203	209	0	0	93	124	172	174
VAC9	19	146	155	203	209	0	0	111	124	174	182
VAC9	20	139	155	205	209	0	0	93	124	174	182
VAC10	01	146	149	211	213	0	0	95	113	174	182
VAC10	02	146	149	207	213	0	0	95	113	174	182
VAC10	03	146	149	203	207	0	0	95	113	176	182
VAC10	04	139	146	207	213	0	0	95	113	176	182
VAC10	05	139	146	207	213	0	0	95	95	176	182
VAC10	06	139	146	207	213	0	0	95	95	174	182
VAC10	07	146	149	211	213	0	0	113	113	174	182
VAC10	08	139	146	207	213	0	0	95	113	176	182
VAC10	09	146	149	207	213	0	0	95	95	176	182
VAC10	10	146	149	211	213	0	0	95	113	174	182
VAC10	11	146	149	211	213	0	0	95	113	176	182
VAC10	12	139	146	203	211	0	0	95	113	174	182
VAC10	13	146	149	211	213	0	0	113	113	176	182
VAC10	14	146	149	203	211	0	0	95	113	176	182
VAC10	15	139	146	203	207	0	0	95	113	174	182
VAC10	16	139	146	211	213	0	0	113	113	174	182
VAC10	17	139	146	203	207	0	0	95	95	176	182
VAC10	18	139	146	203	211	0	0	113	113	174	182
VAC10	19	139	146	211	213	0	0	95	113	176	182
VAC10	20	146	149	207	213	0	0	95	113	174	182

## Sheet: atropilosa daughters
Colony	IndividualID	Rufa18		Rufa13		Rufa15		Rufa05
VAT1	01	216	218	127	138	105	117	178	180
VAT1	02	197	199	134	138	105	113	176	180
VAT1	03	197	199	134	136	113	113	176	180
VAT1	04	199	216	127	138	113	117	178	180
VAT1	05	199	216	127	138	113	117	180	180
VAT1	06	216	218	127	138	105	117	178	180
VAT1	07	216	218	127	138	113	117	178	180
VAT1	08	216	218	127	138	113	117	180	180
VAT1	09	197	218	134	138	113	113	176	178
VAT1	10	216	218	127	136	105	117	180	180
VAT1	11	197	218	134	136	105	113	176	178
VAT1	12	197	199	134	136	113	113	176	180
VAT1	13	197	199	134	138	105	113	176	178
VAT1	14	199	216	127	138	105	117	178	180
VAT1	15	199	216	127	136	113	117	178	180
VAT1	16	216	218	127	136	113	117	178	180
VAT1	17	197	199	134	136	113	113	176	180
VAT1	18	197	199	134	138	113	113	176	178
VAT1	19	197	218	134	138	105	113	176	178
VAT1	20	197	199	134	136	113	113	176	178
VAT2	01	193	201	132	136	111	113	178	180
VAT2	02	201	218	132	136	113	113	176	180
VAT2	03	201	218	132	132	109	111	176	180
VAT2	04	193	197	130	136	109	128	176	184
VAT2	05	193	213	130	136	113	113	178	180
VAT2	06	193	201	132	136	109	111	176	180
VAT2	07	193	201	132	136	109	111	176	180
VAT2	08	199	218	132	132	113	115	176	176
VAT2	09	193	201	132	136	111	113	176	180
VAT2	10	193	213	130	136	113	113	178	180
VAT2	11	193	201	132	132	111	113	176	180
VAT2	12	193	213	130	136	109	113	178	180
VAT2	13	193	213	130	132	113	113	178	180
VAT2	14	199	218	132	132	109	115	176	178
VAT2	15	201	218	132	132	109	111	178	180
VAT2	16	199	218	132	132	113	115	176	178
VAT2	17	193	201	132	132	109	111	178	180
VAT2	18	199	218	132	136	113	115	176	178
VAT2	19	201	218	132	132	109	111	176	180
VAT2	20	193	201	132	132	109	111	178	180
VAT3	01	197	205	130	138	113	113	176	176
VAT3	02	201	205	129	138	107	128	176	178
VAT3	03	197	205	130	134	113	113	176	176
VAT3	04	201	209	129	134	107	113	176	176
VAT3	05	197	205	130	134	113	128	176	178
VAT3	06	207	209	134	138	113	126	176	178
VAT3	07	197	209	130	138	113	128	176	176
VAT3	08	201	205	129	138	107	128	176	178
VAT3	09	197	209	130	134	113	113	176	178
VAT3	10	201	209	129	138	107	113	176	178
VAT3	11	201	209	129	138	107	128	176	178
VAT3	12	201	209	129	134	107	128	176	178
VAT3	13	201	205	129	138	107	113	176	176
VAT3	14	197	205	130	138	113	128	176	176
VAT3	15	205	207	134	138	113	126	176	178
VAT3	16	197	205	130	138	113	113	176	178
VAT3	17	201	209	129	138	107	128	176	178
VAT3	18	201	209	129	134	107	128	176	176
VAT3	19	197	205	130	134	113	113	176	176
VAT3	20	201	209	129	134	107	113	176	176
VAT4	01	197	201	132	132	113	113	176	180
VAT4	02	197	201	132	132	113	113	176	180
VAT4	03	201	207	132	132	113	113	180	184
VAT4	04	201	207	132	132	113	113	180	184
VAT4	05	197	201	132	136	113	113	180	184
VAT4	06	201	207	132	136	113	113	180	184
VAT4	07	201	207	132	136	113	113	180	184
VAT4	08	201	207	132	136	113	113	176	180
VAT4	09	197	201	132	132	113	113	180	184
VAT4	10	197	201	132	132	113	113	176	180
VAT4	11	201	209	129	138	107	128	176	178
VAT4	12	201	207	132	132	113	113	176	180
VAT4	13	197	201	132	132	113	113	180	184
VAT4	14	201	207	132	136	113	113	180	184
VAT4	15	201	207	132	136	113	113	176	180
VAT4	16	197	201	132	132	113	113	176	180
VAT4	17	201	207	132	136	113	113	176	180
VAT4	18	197	201	132	132	113	113	180	184
VAT4	19	201	207	132	136	113	113	176	180
VAT4	20	201	207	132	136	113	113	180	184
VAT5	01	197	209	134	138	115	117	176	180
VAT5	02	197	197	135	138	111	117	176	180
VAT5	03	207	209	134	138	115	117	176	178
VAT5	04	197	207	134	135	111	113	176	180
VAT5	05	197	197	134	135	111	117	176	180
VAT5	06	197	209	134	138	115	117	176	180
VAT5	07	197	197	134	135	111	117	0	0
VAT5	08	207	209	134	134	113	115	176	180
VAT5	09	197	207	134	135	111	117	176	178
VAT5	10	197	209	134	138	113	115	176	180
VAT5	11	197	209	134	134	113	115	176	180
VAT5	12	197	209	134	138	115	117	176	178
VAT5	13	197	197	135	138	111	113	176	178
VAT5	14	197	207	134	135	111	113	176	180
VAT5	15	207	209	134	138	113	115	176	180
VAT5	16	197	209	134	134	113	115	176	178
VAT5	17	207	209	134	134	113	115	176	180
VAT5	18	207	209	134	134	115	117	176	180
VAT5	19	197	209	134	138	113	115	176	178
VAT5	20	197	209	134	134	113	115	176	178
VAT5	21	197	197	134	135	111	113	176	178
VAT5	22	197	209	134	134	113	115	176	178
VAT5	23	197	197	0	0	0	113	176	178
VAT6	01	193	218	132	134	113	113	176	178
VAT6	02	197	199	128	132	113	115	178	180
VAT6	03	193	197	132	134	113	115	176	178
VAT6	04	193	197	132	134	113	113	176	178
VAT6	05	197	199	128	132	113	113	178	180
VAT6	06	193	197	132	134	113	115	178	180
VAT6	07	193	218	132	134	113	113	178	180
VAT6	08	193	218	132	134	113	113	178	180
VAT6	09	199	218	128	132	113	113	178	180
VAT6	10	197	199	128	132	113	113	178	180
VAT6	11	193	197	132	134	113	115	176	178
VAT6	12	197	199	128	132	113	113	178	180
VAT6	13	193	218	132	134	113	115	176	178
VAT6	14	193	197	132	134	113	115	178	180
VAT6	15	193	197	132	134	113	115	178	180
VAT6	16	197	199	128	132	113	113	176	178
VAT6	17	193	197	132	134	113	115	178	180
VAT6	18	193	218	132	134	113	115	178	180
VAT6	19	193	197	132	134	113	115	176	178
VAT6	20	193	218	132	134	113	115	178	180
VAT7	01	199	207	132	134	113	115	176	176
VAT7	02	199	207	132	134	113	115	176	176
VAT7	03	199	207	132	134	115	117	176	176
VAT7	04	199	199	134	136	113	117	176	180
VAT7	05	199	207	132	134	115	117	176	180
VAT7	06	199	207	132	134	115	117	176	180
VAT7	07	199	207	132	134	115	117	176	180
VAT7	08	199	207	132	134	113	115	176	176
VAT7	09	199	207	132	134	113	115	176	180
VAT7	10	199	207	132	134	113	115	176	180
VAT7	11	199	207	132	134	115	117	176	180
VAT7	12	199	207	132	134	115	117	176	176
VAT7	13	199	207	132	134	113	115	176	180
VAT7	14	199	207	132	134	113	115	176	180
VAT7	15	199	207	132	134	115	117	176	180
VAT7	16	199	207	132	134	113	115	176	180
VAT7	17	199	207	132	134	113	115	176	180
VAT7	18	199	207	132	134	113	115	176	176
VAT7	19	199	207	132	134	113	115	176	176
VAT7	20	199	207	132	134	115	117	176	176
VAT8	01	197	199	132	134	113	115	176	182
VAT8	02	197	209	132	134	107	113	176	182
VAT8	03	197	209	132	134	107	113	176	176
VAT8	04	199	209	132	136	113	113	176	182
VAT8	05	209	209	132	134	109	113	176	182
VAT8	06	197	209	132	134	107	113	176	182
VAT8	07	197	199	132	134	113	113	176	182
VAT8	08	197	197	134	134	107	115	176	176
VAT8	09	199	209	132	136	113	113	176	176
VAT8	10	197	197	134	134	107	115	176	176
VAT8	11	197	209	134	134	113	142	180	182
VAT8	12	199	209	132	136	113	115	176	176
VAT8	13	199	209	132	136	113	115	176	176
VAT8	14	209	209	132	134	109	113	176	176
VAT8	15	199	209	132	134	113	113	176	176
VAT8	16	195	197	132	132	113	113	176	176
VAT8	17	197	209	134	134	107	115	176	182
VAT8	18	197	199	132	132	113	115	176	182
VAT8	19	199	209	132	134	113	115	176	182
VAT8	20	197	199	132	136	113	115	176	176
VAT9	01	197	207	130	137	113	134	176	178
VAT9	02	197	199	130	137	113	134	178	184
VAT9	03	197	207	130	137	115	134	178	184
VAT9	04	197	207	130	137	113	134	176	178
VAT9	05	197	207	136	137	113	134	178	184
VAT9	06	197	207	130	137	115	134	178	184
VAT9	07	197	199	136	137	115	134	178	184
VAT9	08	197	207	130	137	113	134	178	184
VAT9	09	197	207	130	137	115	134	178	184
VAT9	10	197	199	136	137	115	134	176	178
VAT9	11	197	199	130	137	113	134	178	184
VAT9	12	197	207	136	137	113	134	176	178
VAT9	13	207	207	136	136	113	115	180	184
VAT9	14	199	207	130	136	113	113	180	184
VAT9	15	197	199	130	137	113	134	178	184
VAT9	16	197	199	130	137	115	134	178	184
VAT9	17	197	199	136	137	115	134	176	178
VAT9	18	207	207	136	136	113	113	180	184
VAT9	19	197	207	130	137	115	134	178	184
VAT9	20	197	199	130	137	115	134	178	184
VAT10	01	199	211	128	132	113	138	176	178
VAT10	02	199	211	128	132	113	138	176	178
VAT10	03	207	211	128	132	109	113	176	178
VAT10	04	197	199	128	130	109	126	176	178
VAT10	05	207	211	132	132	109	113	176	178
VAT10	06	199	211	128	132	109	113	176	178
VAT10	07	197	207	130	132	126	138	176	178
VAT10	08	207	211	132	132	113	138	176	178
VAT10	17	199	211	128	132	113	138	176	178
VAT10	18	207	211	128	132	113	138	176	178
VAT10	19	199	211	132	132	113	138	176	178
VAT10	20	197	199	130	132	109	126	176	178
VAT10	21	199	211	132	132	109	113	176	178
VAT10	22	197	199	128	130	109	126	176	178
VAT10	23	197	207	130	132	126	138	176	178
VAT10	24	199	211	128	132	109	113	176	178
VAT10	09	207	211	128	132	113	138	176	178
VAT10	10	197	199	128	130	126	138	176	176
VAT10	11	197	207	130	132	109	126	176	178
VAT10	12	207	211	132	132	113	138	176	178
VAT10	13	199	211	128	132	113	138	176	178
VAT10	14	199	211	128	132	113	138	176	178
VAT10	15	207	211	128	132	113	138	176	178
VAT10	16	199	211	132	132	109	113	176	178
