# Supplementary material for: Colony size is linked to paternity frequency and paternity skew in yellowjacket wasps and hornets
Source: BMC Evol Biol. 2014 Dec 30;14:2625. doi: 10.1186/s12862-014-0277-x (PMC4298054; doi:10.1186/s12862-014-0277-x)
Supplement: Additional file 4: — Phylogenetic data. This file contains the sequences, alignments and tree from our phylogeny. [file 12862_2014_277_MOESM4_ESM.zip]

Archive with 36 entries (33 files):
- Final_Phylo/
- Final_Phylo/.DS_Store
- __MACOSX/
- __MACOSX/Final_Phylo/
- __MACOSX/Final_Phylo/._.DS_Store
- Final_Phylo/allvespinesnc23_12S.fasta
- Final_Phylo/allvespinesnc23_12S_alignment.fasta
- Final_Phylo/allvespinesnc23_12S_sequence_info.txt
- Final_Phylo/allvespinesnc23_16S.fasta
- Final_Phylo/allvespinesnc23_16S_alignment.fasta
- Final_Phylo/allvespinesnc23_16S_sequence_info.txt
- Final_Phylo/allvespinesnc23_28S.fasta
- Final_Phylo/allvespinesnc23_28S_alignment.fasta
- Final_Phylo/allvespinesnc23_28S_sequence_info.txt
- Final_Phylo/allvespinesnc23_COI.fasta
- Final_Phylo/allvespinesnc23_COI_alignment.fasta
- Final_Phylo/allvespinesnc23_COI_sequence_info.txt
- Final_Phylo/allvespinesnc23_COII.fasta
- Final_Phylo/allvespinesnc23_COII_alignment.fasta
- Final_Phylo/allvespinesnc23_COII_sequence_info.txt
- Final_Phylo/allvespinesnc23_Cytb.fasta
- Final_Phylo/allvespinesnc23_Cytb_alignment.fasta
- Final_Phylo/allvespinesnc23_Cytb_sequence_info.txt
- Final_Phylo/allvespinesnc23_EF1aF2.fasta
- Final_Phylo/allvespinesnc23_EF1aF2_alignment.fasta
- Final_Phylo/allvespinesnc23_EF1aF2_sequence_info.txt
- Final_Phylo/allvespinesnc23_h3.fasta
- Final_Phylo/allvespinesnc23_h3_alignment.fasta
- Final_Phylo/allvespinesnc23_h3_sequence_info.txt
- Final_Phylo/allvespinesnc23_phylogeny.tre
- Final_Phylo/allvespinesnc23_RNApol2.fasta
- Final_Phylo/allvespinesnc23_RNApol2_alignment.fasta
- Final_Phylo/allvespinesnc23_RNApol2_sequence_info.txt
- Final_Phylo/allvespinesnc23_wingless.fasta
- Final_Phylo/allvespinesnc23_wingless_alignment.fasta
- Final_Phylo/allvespinesnc23_wingless_sequence_info.txt
