# Supplementary material for: Colony size is linked to paternity frequency and paternity skew in yellowjacket wasps and hornets
Source: BMC Evol Biol. 2014 Dec 30;14:2625. doi: 10.1186/s12862-014-0277-x (PMC4298054; doi:10.1186/s12862-014-0277-x)
Supplement: Additional file 4: — Phylogenetic data. This file contains the sequences, alignments and tree from our phylogeny. [file 12862_2014_277_MOESM4_ESM.zip › Final_Phylo/allvespinesnc23_12S.fasta]

>Dolichovespula_arenaria
GTTAAATTAAAAATAATAAATAGAAGAGATTAAATGTTATATCATTAAATTTAAAAGATT
TGGCGGTACTTATTATTTAGAGGAACCTGTATAGTAATTGATAGTCCACGATAAGAACTA
CTTAAAATAAAATTTATGTATTGCTGTTTATAGTGTTTAATTAATTTAGATTATTTAATT
TATAATAATTAAATAATTCAAGTCAAAATATAGTTTTTTTAAGATTAATATGGGTTACAT
TAAAATAGATTAATTTAGTTGAATTAAAAAATTTAATTTTTTTATGAAAATGGATTTAAA
AGTAAAATTAATTAATTAATTAATTTGAATTAAAGGTTAAGTATGT
>Dolichovespula_media
GGTAAATGTAAAATAATAATATAAGAGATTAAATGTTAAATCATTAAATTTAAAAGATTT
GGCGGTACTTAAAATTTAGAGGAACTTGTATAGTAATTGATGATCCACGATAAGATTTAC
TTAATATAAAGTTTATGTATTGCTGTTTAAAATATTTAATTAATTTAGATAAATAAAATT
TATAATTTATTAAATAATTCAAGTCAAAATATAGTTTTATTAAGATTTAATATGAGTTAC
AATTAATTTAATTAAAAATTGGAGTAAAAGATTTAATTTTTTTATGAAAATGGATTTAAA
AGTAAATTTAATTAATTAATTAATTTGAATAAAAAAATTAAGTATGT
>Dolichovespula_saxonica
GTAAAACTAATAATAATAATAGAAGAGATTAAATGTTATACCATTAAATTTAAAAGATTT
GGCGGTACTTTTTATTTAGAGGAACCTGTGTAGTAATTGATGTACCACGATAAGAAATAC
TTAAAGTTTAGCTTATGTATTGCTGTTTTCAGTATTTAATTAATTTAGGTTTATACAATT
TAGTAAAGTTAAGAAATTCAAGTCAAAATATAGTTTTTTTAAGATTAACATGGGTTACAT
TAGATTAGATTTAAATAGTTGAATTAAAAATTTTAATTTTTTTATGAAAATGGATTTAAA
AGTAAAATTAATAAATTAATTAATTTGAATAAAGAAGTTAAGTACGT
>Dolichovespula_sylvestris
GTTAAATAAAAATAAATTAATAGAAGATATTAAATGTTATATCATTAAATTTAAAAGATT
TGGCGGTACTTATAAATTAGAGGAACCTGTATAGTAATTGATAATCCACGATAAGATTTA
CTTAAAATAAAATTTATGTATTGCTGTTTTTAATATTTAATTAATTTAGATTTATAAAAT
TAATAATTATTAAATAATTCAAGTCAAAATATAGTTTTTTTAAGATTAATATGGGTTACA
TTTAATTTTATTAAATTAAATGAATTAAAAATTTTAATATTTTTATGAAAATGGATTTAA
AAGTAAATTTAATTAATTAATTAATTTGGAAGAAAAATTAAGTATGT
>Polistes_dominula
ATTAATTATAAAATTAAATTTAAATATAAAGATATTAAATGATAAATCATTAAATTTAAA
AGATTTGGCGGTATTTTATAAAATTAGAGGAATCTGTAAAGTAATTGATAATCCACGATA
AGAAAAACTTAAAATTAAAAATTTATGTATTGCTGTTTTAAAAAATTAATTAAGTATAAA
TTTTATATTTAAAATTTTTAATATAATTCAAGTCAAAATATAGTTTAATTAAGATAAATT
ATGGATTACAATTTTTATTTAAATAATGGATAATTTTTATTTAAAAAAATTTGAAATAGG
ATTTAAAAGTAAATTTAATTAATTAATTAAATTGAATAAAATTATAAAATGTGT
>Vespa_affinis
AATAAATGTATTAATATTATAGAAGAGATTAAATGATAAATCATTAAATTTAAAAGATTT
GGCAGTATTTAATATTTAGAGGAACCTGTGTAGTAATTGATAATCCACGATAAGATAAAC
TTAATTATAAAATTTATGTATTGCTGTTTTAAATATCTAATTAAGTTAGATTGTGAAAAG
TACAATAGATTATGTGAGAGTAGAATAATTCAAGTCAAAATATAGTATAGTTAAGATAGC
ATGGGTTACAATTAATTTGATTATTAGATTATAAAATTTAATTTTTATATGAAAATGGAT
TTAAAAGTAAATTTGATAAATTAATTAAGTTGAATGTTAAATTAAATATGT
>Vespa_crabro
AATAAATGTATTGATATTATAGAAGAAATTAAATGATAAATCATTAAATTTAAAAGATTT
GGCAGTATTTAAAATTTAGAGGAACCTGTATAGTAATTGATAATCCACGATAAGAAATAC
TTAATTTAAAATTTATGTATTGCTGTTTTTAATGTTTAATTAAGTTAGATAAATATAATT
TATTAAATTTAATAAAATAAAGTAATTCAAGTCAAAATATAGTTTAGTTAAGATTTAATA
TGGGTTACTATTAATTTAATTATTGAATTAAAAAATTTAATTTTTTTATGAAAATGGATT
TAAAAGTAAATTTAATAAATTAATTAAATTGAATATTAGATTAAATATGT
>Vespa_ducalis
AATAAATGTAATAGTAAGTGAAAGAAATTAAATGATAAATCATTAAATTTAAAAGATTTG
GCAGTATTTAATATTTAGAGGAACCTGTATAGTAATTGATGATCCACGATAAGATATACT
TAATTAAAGATTTATGTATTGCTGTTTTTAATATTTAATTAAGTTAGATTAATAAAATTT
ATAATATTTAATAAAGTAATTCAAGTCAAAATATAGTTTAGTTAAGATTAATATGGGTTA
CAATTAATTAAATTATTGGATTAAAAAATTTAAAATTTTTAAGAAATTGGATTTAAAAGT
AAATTTAATTAATTAATTAAGTTGAATAATAAATTAAATATGT
>Vespa_mandarinia
AATAAATGTAATTATAATTTAAAAGAGATTAAATGATAGGTCATTAAATTTAAAAGATTT
GGCAGTATTTAATATTTAGAGGAACCTGTATATTAATTGATAATCCACGATAAGATATAC
TTGATTTTAAGTTTATGTATTGCTGTTTTTAATATTTAATTAAGTTAGATAAATATAATT
TATAAGATTTATTAAAATAATTCAAGTCAAAATATAGCTTAGTTAAGATTAATATGGGTT
ACAATTAATTTAATTATTGGATTAAAAAATTTAAATTTTTTATGAAAATGGATTTAAAAG
TAAATTTAATTAATTTATTAAATTGAATAATAAATTAAATATGT
>Vespa_simillima
AATAAATGTATTAATATATAGAAGAAATTAAATGATAAATCATTAAATTTAAAAGATTTG
GCAGTATTTAATATTTAGAGGAACCTGTATAGTAATTGATGATCCACGATAAGATATACT
TAATTTTAAATTTATGTATTGCTGTTTTAAATATTTAATTAAGTTAGATAATAATATAAT
TTATAATATTTTTTAATGTAATAAAGTAATTCAAGTCAAAATATAGTTTAATTAAGATTT
AATATGGGTTACAATTAATTTAATTATTGGATTAAAAAATTTAATTTTTTTATGAAATTG
GATTTAAAAGTAAATTTAATTAATTAATTAAATTGAATAATAAATTAAATATGT
>Vespa_velutina
AATAAATGTATTAATATATAGAAGAAATTAAATGATAAATCATTAAATTTAAAAGATTTG
GCAGTATTTAATATTTAGAGGAACCTGTATAGTAATTGATGATCCACGATAAGATATACT
TAATTTTAAATTTATGTATTGCTGTTTTTAATATTTAATTAAGTTAGATAGTAATATAAT
TTATAATATTTTATTAGATAAAATAATTCAAGTCAAAATATAGTTTAATTAAGATTTAAT
ATGGGTTACAATTAATTTAATTATATTGGATTAAAAAATTTAATTTTTTTATGAAATTGG
ATTTAAAAGTAAATTTAATTAATTTATTAAATTGAATAATAAATTAAATATGT
>Vespula_acadica
AATAAATGTAATTAAGATAAAAAGAGATTAAATGATAAATCATTAAATTTAAAAAATTTG
GCGGTACTTATAATTTAGAGGAATCTGTATAGTAATCGATAATCCACGATAAGAAATACT
TATTAAAAGTTTATGTATTGCTGTTTTAAATATTTAATTGAGTTAAATATAATAAAATTT
ATTAAGTTTAGTAAAATAATTCAAGTCAAAATATAGCTTTTTTAAGATTTAATATGGATT
ACAATTAATTTAATTATTTTTGGATTATAAAATTTAATTTTTATATGAAAGTGGATTTAA
AAGTAAATTTAATTAATTTATTAAATTGAATTATTAATATAAGTATGT
>Vespula_consobrina
AATAAATGTAATTAAAATAAAAAGAGATTAAATGATAAATCATTAAATTTAAAAAATTTG
GCGGTACTTATAATTTAGAGGAATCTGTATAGTAATCGATAATCCACGATAAGAAATACT
TATCAAAAGTTTATGTATTGCTGTTTTAAATATTTAATTGAGTTAAATATAATAAAATTT
ATTAAGTTTAATAAAATAATTCAAGTCAAAATATAGCTTTTTTAAGATTTAATATGGATT
ACAATTAATTTAATTATTATTTGGATTATAAAATTTAATTTTTATATGAAAGTGGATTTA
AAAGTAAATTTAATTAATTTATTAAATTGAATTATTAATATAAGTATGT
>Vespula_flavopilosa
AATAAATATAGTTTTATTAAAAGAGATTAAATGGTAAAGCATGAAATTTAAAAAATTTGG
CGGTACTTATAATTTAGAGGAACCTGTATAGTAATTGATAGTCCACGATAAGATTTACTT
AATAATAAAAGTTTATGTATTGCTGTTTTGAATATTTAATTAAGTTAGGTTGGGATAAGA
TTTATAATTATTAAAATAATTCAAGTCAAAATATAGCTTTTTTAAGAATTAATATGGGTT
ACAATTAATTAAATTAATGTTGGATTAATAAAATTTAATTTTTTTTAAGAAATTGGATTT
AAAAGTAAATTTAATAAATTTATTAAGTTGAATAATTAAAATAAGTATGT
>Vespula_germanica
AATAAATATAATTTGATTAAAAGAGATTAAATGATAAATCATTAAATTTAAAAAATTTGG
CGGTACTTATGATTTAGAGGAATCTGTATGGTAATTGATATTCCACGATAAGAGTTACTT
ATTAATTAAAGTTTATGTATTGCTGTTTTAAATATTTAATTAAGTTAGGTTTGATGTAAT
TTATAGATATTAAAATAATTCAAGTCAAAATATAGCTTTTTTAAGAATAAATATGGATTA
CAATTAATTAAATTAATGTTGGATTATAAAATTTAATTTTTATATGAAATTGGATTTAAA
AGTAAATTTAATTAATTTATTAAATTGAATTATTAAGATGAGTATGT
>Vespula_maculifrons
AATAAATATAGTTTTATTAAAAGAGATTAAATGGTAAAGCATTAAATTTAAAAAATTTGG
CGGTACTTATAATTTAGAGGAACCTGTATAGTAATTGATAATCCACGATAAGGTTTACTT
AATAATAAAAGTTTATGTATTGCTGTTTTGAATATTTAATTAAGTTAGGTTAAATAAGAT
TTATGATTGTTAAAATAATTCAAGTCAAAATATAGCTTTTTTAAGGATTAATATGGGTTA
CAATTAATTAAATTAATGTTGGATTGTAAAATTTAATTTTTATAAGAAATTGGATTTAAA
AGTAAATTTAATAAATTTATTAAGTTGAATTATTAAAATAAGTATGT
>Vespula_pensylvanica
AATAAATATAGTTTTAATTAAAAGAGATTAAATGATTAATCATTAAATTTAAAAAATTTG
GCGGTACTTATAATTTAGAGGAATCTGTATAGTAATTGATAGTCCACGATAAGATTTACT
TAATAAATAAAGTTTATGTATTGCTGTTTTGAATATTTAATTTAGTTAAGTAAGATGAAA
TTTATAATTATTAAAATAATTCAAGTCAAAATATAGCTTTTTTAAGAATAAATATGGATT
ACAATTAATTAGATTAATTTTGGATTATAAAATTTAAATTTTATAAGAAATTGGATTTAA
AAGTAAATTTAATAAATTTGTTAAATTGAATTGTTAAAATAAGTATGT
>Vespula_squamosa
AATAAATAAAAATATAAGTAGAGAGATAATAAATGATAAAGCATTAAATTTAAAAAATTT
GGCGGTACTTATAATTTAGAGGAATCTGTATATTAATTTGATAGTCCACGATAAGATATA
CTTATTAAAAGTTTATGTATTGCTGTTTTTAGTATTTAATTGAGTTAAGATTAATAGAAT
TTATTAGATTAAATAAAATAATTCAAGTCAAAATATAGCTTTTTTAAGATTTAATATGGG
TTACAATTAATTAAATTAAAAATTGGATTATAAAATTTAATTTTTGTATGAAATTGGATT
TAAAAGTAAATTTAATTAATTTATTAAGTTGAATTTTAGCATAAGTATGT
>Vespula_vidua
AATAAATGTAATTAAAATAAAAAGAGATTAAATGGTAGATCATTAAATTTAAAAAATTTG
GCGGTACTTATAATTTAGAGGAATCTGTATAGTAATCGATAATCCACGATAAGAAATACT
TATTAAAAGTTTATGTATTGCTGTTTTAAATATTTAATTGAGTTAAATATAATAAAATTT
ATTAAGTTTAATAAAATAATTCAAGTCAAAATATAGCTTTTTTAAGATTTAATATGGATT
ACAATTAATTTAATTATTATTTGGATTATAAAATTTAATTTTTATATGAAAGTGGATTTA
AAAGTAAATTTAATTAATTTATTAAATTGAATTATTAATGTAAGTATGT
