# Supplementary material for: Colony size is linked to paternity frequency and paternity skew in yellowjacket wasps and hornets
Source: BMC Evol Biol. 2014 Dec 30;14:2625. doi: 10.1186/s12862-014-0277-x (PMC4298054; doi:10.1186/s12862-014-0277-x)
Supplement: Additional file 4: — Phylogenetic data. This file contains the sequences, alignments and tree from our phylogeny. [file 12862_2014_277_MOESM4_ESM.zip › Final_Phylo/allvespinesnc23_12S_alignment.fasta]

>Dolichovespula_arenaria
------gttaaattaaaaataataaatagaagagattaaatgttatatcattaaatttaa
aagatttggcggtactt--attatttagaggaacctgtatagtaa-ttgatagtccacga
taagaactacttaaaa--taaaatttatgtattgctgtttatagtgtttaattaatttag
att---atttaatttataat------------aattaaataattcaagtcaaaatatagt
ttttttaaga-ttaatatgggttacattaaaatagattaatttagttgaatt-aaaaaat
ttaa-tttttttatgaaaatggatttaaaagtaaaattaattaattaattaatttgaatt
aa-aggttaagtatgt
>Dolichovespula_maculata made up by phyloGenerator
------------------------------------------------------------
------------------------------------------------------------
------------------------------------------------------------
------------------------------------------------------------
------------------------------------------------------------
------------------------------------------------------------
----------------
>Dolichovespula_media
------ggtaaatgtaaaataa-taatataagagattaaatgttaaatcattaaatttaa
aagatttggcggtactt--aaaatttagaggaacttgtatagtaa-ttgatgatccacga
taagatttacttaata--taaagtttatgtattgctgtttaaaatatttaattaatttag
ata--aataaaatttataatt-----------tattaaataattcaagtcaaaatatagt
tttattaagatttaatatgagttacaattaatttaattaaa--aattggagt-aaaagat
ttaa-tttttttatgaaaatggatttaaaagtaaatttaattaattaattaatttgaata
aaaaaattaagtatgt
>Dolichovespula_saxonica
------gtaaaactaataataa-taatagaagagattaaatgttataccattaaatttaa
aagatttggcggtactt--tttatttagaggaacctgtgtagtaa-ttgatgtaccacga
taagaaatacttaaag--tttagcttatgtattgctgttttcagtatttaattaatttag
gtt--tatacaatttagtaa------------agttaagaaattcaagtcaaaatatagt
ttttttaaga-ttaacatgggttacattagattagatttaaatagttgaatt-aaaaatt
ttaa-tttttttatgaaaatggatttaaaagtaaaattaataaattaattaatttgaata
aagaagttaagtacgt
>Dolichovespula_sylvestris
------gttaaataaaaataaattaatagaagatattaaatgttatatcattaaatttaa
aagatttggcggtactt--ataaattagaggaacctgtatagtaa-ttgataatccacga
taagatttacttaaaa--taaaatttatgtattgctgtttttaatatttaattaatttag
att--tataaaattaataat------------tattaaataattcaagtcaaaatatagt
ttttttaaga-ttaatatgggttacatttaattttattaaattaaatgaatt-aaaaatt
ttaa-tatttttatgaaaatggatttaaaagtaaatttaattaattaattaatttggaag
aa-aaattaagtatgt
>Polistes_dominula
attaattataaaattaaattta-aatataaagatattaaatgataaatcattaaatttaa
aagatttggcggtattttataaaattagaggaatctgtaaagtaa-ttgataatccacga
taagaaaaacttaaaattaaaaatttatgtattgctgttttaaaaaattaattaagtata
aat---tttatatttaaaatt-----------tttaatataattcaagtcaaaatatagt
ttaattaagataaattatggattacaatt--tttatttaaa--taatggata-attttta
ttta-aaaaaatttgaaataggatttaaaagtaaatttaattaattaattaaattgaata
aaattataaaatgtgt
>Vespa_affinis
------aataaatgtattaata-ttatagaagagattaaatgataaatcattaaatttaa
aagatttggcagtattt--aatatttagaggaacctgtgtagtaa-ttgataatccacga
taagataaacttaatt-ataaaatttatgtattgctgttttaaatatctaattaagttag
att---gtgaaaagtacaatagattatgtgagagtagaataattcaagtcaaaatatagt
atagttaaga--tagcatgggttacaattaatttgatt------attagatt-ataaaat
ttaa-tttttatatgaaaatggatttaaaagtaaatttgataaattaattaagttgaatg
tt-aaattaaatatgt
>Vespa_analis made up by phyloGenerator
------------------------------------------------------------
------------------------------------------------------------
------------------------------------------------------------
------------------------------------------------------------
------------------------------------------------------------
------------------------------------------------------------
----------------
>Vespa_crabro
------aataaatgtattgata-ttatagaagaaattaaatgataaatcattaaatttaa
aagatttggcagtattt--aaaatttagaggaacctgtatagtaa-ttgataatccacga
taagaaatacttaatt--taaaatttatgtattgctgtttttaatgtttaattaagttag
ata--aatataatttattaaattta---ataaaataaagtaattcaagtcaaaatatagt
ttagttaagatttaatatgggttactattaatttaatt------attgaatt-aaaaaat
ttaa-tttttttatgaaaatggatttaaaagtaaatttaataaattaattaaattgaata
tt-agattaaatatgt
>Vespa_ducalis
------aataaatgtaatagta--agtgaaagaaattaaatgataaatcattaaatttaa
aagatttggcagtattt--aatatttagaggaacctgtatagtaa-ttgatgatccacga
taagatatacttaatt--aaagatttatgtattgctgtttttaatatttaattaagttag
att--aataaaatttataatattt--------aataaagtaattcaagtcaaaatatagt
ttagttaaga-ttaatatgggttacaattaattaaatt------attggatt-aaaaaat
ttaa-aatttttaagaaattggatttaaaagtaaatttaattaattaattaagttgaata
at-aaattaaatatgt
>Vespa_mandarinia
------aataaatgtaattata-atttaaaagagattaaatgataggtcattaaatttaa
aagatttggcagtattt--aatatttagaggaacctgtatattaa-ttgataatccacga
taagatatacttgatt--ttaagtttatgtattgctgtttttaatatttaattaagttag
ata--aatataatttataagattt--------attaaaataattcaagtcaaaatatagc
ttagttaaga-ttaatatgggttacaattaatttaatt------attggatt-aaaaaat
ttaa-attttttatgaaaatggatttaaaagtaaatttaattaatttattaaattgaata
at-aaattaaatatgt
>Vespa_simillima
------aataaatgtattaata--tatagaagaaattaaatgataaatcattaaatttaa
aagatttggcagtattt--aatatttagaggaacctgtatagtaa-ttgatgatccacga
taagatatacttaatt--ttaaatttatgtattgctgttttaaatatttaattaagttag
ataataatataatttataatattttttaatgtaataaagtaattcaagtcaaaatatagt
ttaattaagatttaatatgggttacaattaatttaatt------attggatt-aaaaaat
ttaa-tttttttatgaaattggatttaaaagtaaatttaattaattaattaaattgaata
at-aaattaaatatgt
>Vespa_simillima_simillima made up by phyloGenerator
------------------------------------------------------------
------------------------------------------------------------
------------------------------------------------------------
------------------------------------------------------------
------------------------------------------------------------
------------------------------------------------------------
----------------
>Vespa_velutina
------aataaatgtattaata--tatagaagaaattaaatgataaatcattaaatttaa
aagatttggcagtattt--aatatttagaggaacctgtatagtaa-ttgatgatccacga
taagatatacttaatt--ttaaatttatgtattgctgtttttaatatttaattaagttag
atagtaatataatttataatatttt---attagataaaataattcaagtcaaaatatagt
ttaattaagatttaatatgggttacaattaatttaattat----attggatt-aaaaaat
ttaa-tttttttatgaaattggatttaaaagtaaatttaattaatttattaaattgaata
at-aaattaaatatgt
>Vespula_acadica
------aataaatgtaattaag--ataaaaagagattaaatgataaatcattaaatttaa
aaaatttggcggtactt--ataatttagaggaatctgtatagtaa-tcgataatccacga
taagaaatacttatta---aaagtttatgtattgctgttttaaatatttaattgagttaa
ata-taataaaatttattaagttt--------agtaaaataattcaagtcaaaatatagc
ttttttaagatttaatatggattacaattaatttaattatt---tttggatt-ataaaat
ttaa-tttttatatgaaagtggatttaaaagtaaatttaattaatttattaaattgaatt
attaatataagtatgt
>Vespula_consobrina
------aataaatgtaattaaa--ataaaaagagattaaatgataaatcattaaatttaa
aaaatttggcggtactt--ataatttagaggaatctgtatagtaa-tcgataatccacga
taagaaatacttatca---aaagtttatgtattgctgttttaaatatttaattgagttaa
ata-taataaaatttattaagttt--------aataaaataattcaagtcaaaatatagc
ttttttaagatttaatatggattacaattaatttaattatt--atttggatt-ataaaat
ttaa-tttttatatgaaagtggatttaaaagtaaatttaattaatttattaaattgaatt
attaatataagtatgt
>Vespula_flavopilosa
------aataaatatagtttt---attaaaagagattaaatggtaaagcatgaaatttaa
aaaatttggcggtactt--ataatttagaggaacctgtatagtaa-ttgatagtccacga
taagatttacttaataataaaagtttatgtattgctgttttgaatatttaattaagttag
gttgggataagatttataatt-----------attaaaataattcaagtcaaaatatagc
ttttttaagaattaatatgggttacaattaattaaattaat---gttggattaataaaat
ttaattttttttaagaaattggatttaaaagtaaatttaataaatttattaagttgaata
attaaaataagtatgt
>Vespula_germanica
------aataaatataatttg---attaaaagagattaaatgataaatcattaaatttaa
aaaatttggcggtactt--atgatttagaggaatctgtatggtaa-ttgatattccacga
taagagttacttattaattaaagtttatgtattgctgttttaaatatttaattaagttag
gtt-tgatgtaatttatagat-----------attaaaataattcaagtcaaaatatagc
ttttttaagaataaatatggattacaattaattaaattaat---gttggatt-ataaaat
ttaa-tttttatatgaaattggatttaaaagtaaatttaattaatttattaaattgaatt
attaagatgagtatgt
>Vespula_maculifrons
------aataaatatagtttt---attaaaagagattaaatggtaaagcattaaatttaa
aaaatttggcggtactt--ataatttagaggaacctgtatagtaa-ttgataatccacga
taaggtttacttaataataaaagtttatgtattgctgttttgaatatttaattaagttag
gtt-aaataagatttatgatt-----------gttaaaataattcaagtcaaaatatagc
ttttttaaggattaatatgggttacaattaattaaattaat---gttggatt-gtaaaat
ttaa-tttttataagaaattggatttaaaagtaaatttaataaatttattaagttgaatt
attaaaataagtatgt
>Vespula_pensylvanica
------aataaatatagtttta--attaaaagagattaaatgattaatcattaaatttaa
aaaatttggcggtactt--ataatttagaggaatctgtatagtaa-ttgatagtccacga
taagatttacttaataaataaagtttatgtattgctgttttgaatatttaatttagttaa
gta-agatgaaatttataatt-----------attaaaataattcaagtcaaaatatagc
ttttttaagaataaatatggattacaattaattagattaat---tttggatt-ataaaat
ttaa-attttataagaaattggatttaaaagtaaatttaataaatttgttaaattgaatt
gttaaaataagtatgt
>Vespula_squamosa
------aataaataaaaatata-agtagagagataataaatgataaagcattaaatttaa
aaaatttggcggtactt--ataatttagaggaatctgtatattaatttgatagtccacga
taagatatacttatta---aaagtttatgtattgctgtttttagtatttaattgagttaa
gat-taatagaatttattagatta--------aataaaataattcaagtcaaaatatagc
ttttttaagatttaatatgggttacaattaattaaattaaa--aattggatt-ataaaat
ttaa-tttttgtatgaaattggatttaaaagtaaatttaattaatttattaagttgaatt
tt-agcataagtatgt
>Vespula_vidua
------aataaatgtaattaaa--ataaaaagagattaaatggtagatcattaaatttaa
aaaatttggcggtactt--ataatttagaggaatctgtatagtaa-tcgataatccacga
taagaaatacttatta---aaagtttatgtattgctgttttaaatatttaattgagttaa
ata-taataaaatttattaagttt--------aataaaataattcaagtcaaaatatagc
ttttttaagatttaatatggattacaattaatttaattatt--atttggatt-ataaaat
ttaa-tttttatatgaaagtggatttaaaagtaaatttaattaatttattaaattgaatt
attaatgtaagtatgt
>Vespula_vulgaris made up by phyloGenerator
------------------------------------------------------------
------------------------------------------------------------
------------------------------------------------------------
------------------------------------------------------------
------------------------------------------------------------
------------------------------------------------------------
----------------
