# Supplementary material for: Colony size is linked to paternity frequency and paternity skew in yellowjacket wasps and hornets
Source: BMC Evol Biol. 2014 Dec 30;14:2625. doi: 10.1186/s12862-014-0277-x (PMC4298054; doi:10.1186/s12862-014-0277-x)
Supplement: Additional file 4: — Phylogenetic data. This file contains the sequences, alignments and tree from our phylogeny. [file 12862_2014_277_MOESM4_ESM.zip › Final_Phylo/allvespinesnc23_12S_sequence_info.txt]

Species Name	Sequence ID	Sequence Edits
Dolichovespula_arenaria	Dolichovespula_arenaria
Dolichovespula_maculata	NO_SEQUENCE
Dolichovespula_media	Dolichovespula_media
Dolichovespula_saxonica	Dolichovespula_saxonica
Dolichovespula_sylvestris	Dolichovespula_sylvestris
Polistes_dominula	Polistes_dominula
Vespa_affinis	Vespa_affinis
Vespa_analis	NO_SEQUENCE
Vespa_crabro	Vespa_crabro
Vespa_ducalis	Vespa_ducalis
Vespa_mandarinia	Vespa_mandarinia
Vespa_simillima	Vespa_simillima
Vespa_simillima_simillima	NO_SEQUENCE
Vespa_velutina	Vespa_velutina
Vespula_acadica	Vespula_acadica
Vespula_consobrina	Vespula_consobrina
Vespula_flavopilosa	Vespula_flavopilosa
Vespula_germanica	Vespula_germanica
Vespula_maculifrons	Vespula_maculifrons
Vespula_pensylvanica	Vespula_pensylvanica
Vespula_squamosa	Vespula_squamosa
Vespula_vidua	Vespula_vidua
Vespula_vulgaris	NO_SEQUENCE
