# Supplementary material for: Colony size is linked to paternity frequency and paternity skew in yellowjacket wasps and hornets
Source: BMC Evol Biol. 2014 Dec 30;14:2625. doi: 10.1186/s12862-014-0277-x (PMC4298054; doi:10.1186/s12862-014-0277-x)
Supplement: Additional file 4: — Phylogenetic data. This file contains the sequences, alignments and tree from our phylogeny. [file 12862_2014_277_MOESM4_ESM.zip › Final_Phylo/allvespinesnc23_16S.fasta]

>Dolichovespula_arenaria
GTCTTGTTGTTTATAATAATAAGTCTATTCTGCCCATTGATTAATATTAAAAGGCTGCAG
TATACTGACTGTACAAAGGTAGCATAATCAATTGTTTTTTAATTGAAAACTAGTATGAAA
GAATGGATGAAATATAATTTGTCTCAAAATTAAAATATTGAATTTAAATTAAAAGTTAAA
ATGCTTTTATTTAATTATAAGACGATAAGACCCTATAGAATTTAATAAATTTTATTTATT
AAAGATATTATGTAATAAAATATTTAATAAATAATTATATTTTATTGGGAGGATATTTAA
ATTAAAATAACTTTAAAAATATATAAACATTAATTAATGAGTATTTGATTATTATTATAA
TTATTAGAATAAATTACCTTAGGGATAACAGCGTAATAATTTTGGAGAGTTCATATTGAT
AAAATTGTTTGCGACCTCGATGTTGAATTATGATAAAAATTAAATGGAGAAATTTAAAAT
TT
>Dolichovespula_maculata
GGCTTATTGATTTTAATAGTAGGTCTATTCTGCCCATTGATTAATTAATTAAAAGGCTGC
AGTATATTGACTGTACAAAGGTAGCATAATCAATTGTTTTTTAATTGGAAACTGGAATGA
AAGAGTGGATGAAATATAAGTTGTCTCAAAATAATAATATTGAATTTAAATAAAGAGTAA
AAATGCTTTTATGAATTTATTAGACGAGAAGACCCTATAGAATTTAATAAAATTTATTTA
TTAATGATTTTTTATTTTATATAGTTAATAAATATTTATATTTTATTGGGAGGATATTTA
AATTAATTAAACTTTAAGGATTAAATAACATAGATTAATGAATTAATGATTATTATTATA
ATTAATAGAATAAATTACCTTAGGGATAACAGCGTAATAATTTTGGAGAGTTCATATTGA
TAGAATTGTTTGCGACCTCGATGTTGAATTATGATAAAAATTAAATGGAGAAATTTAAAA
TTTTAGTCTGTTCGACTATTAAAATCATACA
>Dolichovespula_media
GGCTTATTGATTTTAATAGTAGGTCTATTCTGCCCATTGATTAATAAATTAAAAGGCTGC
AGTATACTGACTGTACAAAGGTAGCATAATCAATTGTTTTTTAATTGGAAACTGGAATGA
AAGAGTGGATGAAATATAATTTGTCTCAAAATAATAGTATTGAATTTAAATTAAGAGTAA
AAATGCTTTTATGAATTTATTAGACGAGAAGACCCTATAGAATTTAATAAAATTTATTTA
TTAATGATTTTTTATTTTATGTAGTTAATAAATATTTATATTTTATTGGGAGGATATTTA
AATTAATTAAACTTTAAGAATTTATTAACATAGATTAATGAATTTATGATTATTATTATA
ATTAATAGAATAAATTACCTTAGGGATAACAGCGTAATAATTTTGGAGAGTTCATATTGA
TAAAATTGTTTGCGACCTCGATGTTGAATTATGATAAAAATTAAATGGAGAAATTTAAAA
TTTTAGTCTGTTCGACTATTAAAATCATACA
>Dolichovespula_saxonica
GTCTTGTTGTTCATAATAATAAGTCTATTCTGCCCATTGATTTAAATTAAAAGGCTGCAG
TATACTGACTGTACAAAGGTAGCATAATCAATTGTTTTTTAATTGAAAACTGGAATGAAC
GAATTGATGAAATATAATTTGTCTCAGAATAATAGAATTGAATTTAAATTAAGAGTAAAA
ATGCTTTTATTTAATTATTAGACGATAAGACCCTATAGAATTTTATAAAATTTATTTATT
AAAGATTATATGTATTAAAATATTTAATAAATAATTATATTTTATTGGGAGGATATTTAA
ATTTATAGAACTTTAAGAATGCACAAACATTAATTAATGAGTATTTGATTATTATTATAA
TTATTAGAATAAATTACCTTAGGGATAACAGCGTAATAATTTTGGAGAGTTCATATCGAT
AAAATTGATTGCGACCTCGATGTTGAATTATGATAAAAATTAAATGGAGAGATTTAAAAT
TTTAGTCTGTTCGACTATTAAAATCATACA
>Dolichovespula_sylvestris
GTCTTATTGAAATTAATAATAAGTCTATTCTGCCCATTGAATTATTATTTAAAAGGCTGC
AGTATACTGACTGTACAAAGGTAGCATAATCAATTGTTTCTTAATTGGAAACTAGTATGA
AAGAATGGATGAAATATAATTTGTCTCAAAATAAAATTATTGAATTTAAATTAAGAGTAA
AAATGCTTTTATTTAATTATAAGACGATAAGACCCTATAGAATTTAATAAATTGTATTTA
TTAAAGATATTATATTAGAAAATATTTAATAAATATTTATATTTTATTGGGAGGATATTT
AAATTAATTTAACTTTAAGGATTTATTAACATAAATTAATGAATATTTGATTATTATTAT
AATTATTAGAATAAATTACCTTAGGGATAACAGCGTAATAATTTTGGAGAGTTCATATTG
ATAAAATTGTTTGCGACCTCGATGTTGAATTATGATAAAAATTAAATGAAGAAATTTAAA
ATTTTAGTCTGTTCGACTATTAAAATCATACA
>Polistes_dominula
GTCTTATTGATATTAAATAATAAGTTTGTTCTGCCCATTGAAAAAAATAATTTAAAAGGC
TGCAGTATATTAACTGTACAAAGGTAGCAAAATCAATAGTTTTTTAATTGAAAACTGGAA
TGAAAGAATTGATAAAATATAAACTGTCTCAAATTAAATTTATTTTAATTTAAATAAAAA
GTTAAAATGCTTTTATAAATTTATTAGACGATAAGACCCTAAGAATTTGAAAATTTTAAT
TTTATTAAATGGAATTTATGATATATAAATTAATATTTTAATATTTTTTTATTGGGAGGG
TAATTAAATTTTAAAACTTTAATTAAATAAAAACATTGATAATTGAATGGATTAATTTAT
GATAATTATTATAATTATGAGAATAAATTACCTTAGGGATAACAGCGTAATAATTTTGGA
GAGTTCATATTAATAAAATTGATTGCGACCTCGATGTTGAATTAAAATAAAAGTTAAGTG
AAGAAGCTTAAGATTTTAGTCTGTTCGACTATTAAAATTTTACA
>Vespa_affinis
GGCTTATTAGATAAAAATAATAGGTCTATTCTGCCCATTGATTTAAAAATTAAAAGGCTG
CAGTATACTGACTGTACAAAGGTAGCAAAATCAATTGTTTTTTAATTGAAAACTGGAATG
AAAGAGTGAATGAAATATAAGTTGTCTCAATATAAAATAATTGAATTTAAATTAAAAGTT
AAAATGCTTTTATGAATTTATAAGACGATAAGACCCTATAGAATTTAATAAAATTTATTT
TTTAAAATTAATATAATTAGAAGATTTAATAAATAAATATATTTTGTTGGGAGGATAATT
AAATTAATTAAACTTTGATATAAAATAAACATTGATGAATGAGTTGTTGATTATTGTTAT
AATTATTAGAATAAATTACCTTAGGGATAACAGCGTTATAATTTTGGAGAGTTCATATTG
ATAAAATTGTTTGCGACCTCGATGTTGAATTATGATAAAAATTAAATGGAGAAATTTAGT
GTTTTAGTCTGTTCGACTATTAAAATCATACA
>Vespa_analis
ATGAAAGAGTGAATGAAATATAAATTGTCTCAATATAATAAAATTGAATTTAAATTAAGA
GTTAAAATGCTTTTATTTATTTATTAGACGATAAGACCCTATAGAATTTAATAAAGTTTA
TTTTTTAAAATTAATTTATTTTATAGAATTTAATTAATAAATATATTTTATTGGGAGGAT
AATTAAATTAGTTTAACTTTAATAAAATATAAACATAGATTAATGAGTTATTTGATTATT
AT
>Vespa_crabro
GGCCTATTGAATAAAATAGTAGGTCTATTCTGCCCATTGATTTATTTTAAAAGGCTGCAG
TATATTGACTGTACAAAGGTAGCAAAATCATTTGTTTTTTAATTGAAAACTGGAATGAAA
GAGTGCATGAAATATAAGTTGTCTCAATATAATTAATTGAATTTAAATTAAAAGTTAAAA
TGCTTTTATATATTTATAAGACGATAAGACCCTATAGAATTTAATAAAATTTATTTTTTA
AAATTAATATTTTTAATAAAATTTAATAAATAATTATATTTTATTGGGAGGATAGTTAAA
TTAATTAAACTTTAATAATTAGTTAACATAGATTAATGAATTATTTGATTATTATTATAA
TTATTAGAATAAATTACCTTAGGGATAACAGCGTTATAATTTTGGAGAGTTCATATCGAT
AAAATTGTTTGCGACCTCGATGTTGAATTATGATAAAAATTAAATGGAGAAATTTAAATT
TTTAGTCTGTTCGACTATTAAAATCATACA
>Vespa_ducalis
AAAATCATTTGTTTTTTAATTGGAAACTGGAATGAAAGAGTGAATGAAATATAAATTGTC
TCAATATAAAATAATTGAATTTAAATTAAAAGTTAAAATGCTTTTATAAATTTATTAGAC
GATAAGACCCTATAGAATTTAATAAAATTTATTTTTTAAAATTAATATTTTTAATAAAAT
TTAGTTAATAAGTATATTTTATTGGGAGGATAATTAAATTAATTAAACTTTAATACAGAT
GGAACATAGATGAATGAGTATTTTGATTATTATTATAATTATTAGAATAAATTACCTTAG
GGATAACAGCGTTATAATTTTGGAGAGTTCATATTGATAAAATTGTTTGC
>Vespa_mandarinia
GGCCTATTTGATAATAAATAATAGGTCTATTCTGCCCATTGATAAAGGTTAAAAGGCTGC
AGTATATTGACTGTACAAAGGTAGCAAAATCATTTGTTTTTTAATTGAAAACTGGAATGA
AAGAGTGAATGAAATATAAATTGTCTCAGTATAATGATATTGAATTTAAATTAAAAGTTA
AAATGCTTTTATGGATTTATAAGACGATAAGACCCTATAGAATTTAATAAAATTTGGTTT
TTAAAATTAATTTTTTAATAAGATTTAATTGACAAATATATTTTATTGGGAGGATAGTTA
AAATAGTTAAACTTTAATAAGATTAAAACATAGATTAATGAGTAGTTTGATTATTATTAT
AATTATTAGAATAAATTACCTTAGGGATAACAGCGTTATAATTTTGGAGAGTTCATATTG
ATAAAATTGTTTGCGACCTCGATGTTGAATTATGATAAAAATTAAATGGAGAAATTTAAA
TTTTTAGTCTGTTCGACTATTAAAATCATACA
>Vespa_velutina
GGCTTATTAGATAAAAATAATAGGTCTATTCTGCCCATTGATAAATATTAAAAGGCTGCA
GTATACTGACTGTACAAAGGTAGCAAAATCATTTGTTTTTTAATTGAAAACTGGAATGAA
AGAGTGGATGAAATATAAATTGTCTCAATATAATAATATTGAATTTAAAATAAGAGTTAA
AATGCTCTTATATATTTATAAGACGATAAGACCCTATAGAATTTAATAGAATTTGTTTTT
TGAAATTAATATTTTAATAAAATTTAATAGATAAATATATTTTATTGGGAGGATAATTAA
ATAAATTTAACTTTAATAATATTTTAACATAAATTAATGAATTAGTTGATTATTTTTATA
ATTATTAGAATAAATTACCTTAGGGATAACAGCGTTATAATTTTGGAGAGTTCATATTGA
TAAAATTGTTTGCGACCTCGATGTTGAATTATGATAAAAATTAAATGGAGAAATTTAAAT
TTTTAGTCTGTTCGACTATTAAAATCATACA
>Vespula_acadica
GTCCTGTAGAATAATAATATCAGGTTTACTCTGCCCATTGAATATAGATTTTAAAAGGCT
GCAGTATATTGACTGTACAAAGGTAGCAAAATCAATAGTTTTTTAATTGGAAACTGGAAT
GAAAGAGTTGATGAAATATAAGTTGTCTCAATTTAATTATTTGAATTTAAATTAAAAGTT
AAAATGCTTTTATAAAATTATTAGACGAGAAGACCCTATAGAATTTTATAAAATTTATTT
TTTAAATTATTTTTGTTTTTAATATTTATTAAATAATTATATTTTACTGGGAGGGTAATT
AAATTTAATTAACTTTAATATAATTTTACATAGATAAATGAATTTTTGATTATTATTATA
ATTATTAGAATAAATTACCTTAGGGATAACAGCGTAATAATTTTGGAGAGTTCATATCGA
TAAAATTGTTTGCGACCTCGATGTTGAATTATGATAAAAATTAAATGGAGATATTTAAAA
TTTTAGTCTGTTCGACTATTAAAATCATACA
>Vespula_consobrina
GTCTTGTAGAATAATAATCTCAGGTTTACTCTGCCCATTGAATATAGATTTTAAAAGGCT
GCAGTATATTGACTGTACAAAGGTAGCAAAATCAATAGTTTTTTAATTGAAAACTGGAAT
GAAAGAGTGGATGAAATATAAGTTGTCTCAATTTAATTATTTGAATTTAAATTAAAAGTT
AAAATGCTTTTATATAATTATTAGACGAGAAGACCCTATAGAATTTTATAAAATTTATTT
TTTAAATTATTTTTGTTTTTTATATTTATTAAATAATTATATTTTACTGGGAGGGTAATT
AAATTTAATTAACTTTAATATAATTTTACATAGATAAATGAAATTTTGATTATTATTATA
ATTATTAGAATAAATTACCTTAGGGATAACAGCGTAATAATTTTGGAGAGTTCATATCGA
TAAAATTGTTTGCGACCTCGATGTTGAATTATGATAAAAATTAAATGGAGATATTTAAAA
TTTTAGTCTGTTCGACTATTAAAATCATACA
>Vespula_flavopilosa
GTCCTATTAGATAATAATATTAGGTCTATTCTGCCCATTGATGATATATTAAAAGGCTGC
AGTATATTGACTGTACAAAGGTAGCATAATCAATAGTTTTTTAATTGGAAACTGGAATGA
AGGAGTGGATGAAATATAAATTGTCTCAAGATAATAAATTGAATTTAAATTAAAAGTAAA
AATGCTTTTATGAAGTTATTAGACGAGAAGACCCTATAGAATTTAATAAAATTTATTTTT
TAAATATTTTATATTAAAATTGTTTAAAAAGTGATTATATTTTATTGGGAGGATATTTAA
ATTTGAGTAACTTTAATTAAAATAAACATTAATTAATGAATTTGTTGATTATTATTATAA
TTATCAGAATAAATTACCTTAGGGATAACAGCGTAATAATTTTGGAGAGTTCATATCGAT
AAAATTGTTTGCGACCTCGATGTTGAATTATGATAAAAATTAGATGGAGATATCTAAAAT
TTTAGTCTGTTCGACTATTAAAATCATACA
>Vespula_germanica
GTCCTATTAGATAATAATATTAGGTCTATTCTGCCCATTGAAAATTAAATTAAAAGGCTG
CAGTATATTGACTGTACAAAGGTAGCAAAATCAATAGTTTTTTAATTGGAAACTGGAATG
AAAGAGTGAATGAAATATAAATTGTCTCAAGATGACAAATTGAATTTAAATTAAAAGTAA
AAATGCTTTTGTTTAATTATTAGACGAGAAGACCCTATAGAATTTAATAAAATTTATTTT
TTAAATATATTATGTTATAATTATTTATTAAATATTTATATTTTATTGGGAGGATATTTA
AATTTATTTAACTTTAATTAAAATAAACATTAATTAATGAAAGTTATTGATTATTATTAT
AATTATTAGAATAAATTACCTTAGGGATAACAGCGTAATAATTTTGGAGAGTTCATATTG
ATAAAATTGTTTGCGACCTCGATGTTGAATTATGGTAAAAATTAGATGGAGATATCTAAA
ATTTTAGTCTGTTCGACTATTAAAATCATACA
>Vespula_maculifrons
GTCCTATTAGATAATAATATTAGGTCTATTCTGCCCATTGATGATATATTAAAAGGCTGC
AGTATATTGACTGTACAAAGGTAGCATAATCAATAGTTTTTTAATTGGAAACTGGAATGA
AGGAGTGGATGAAATATAGATTGTCTCAAAGTAATATATTGAATTTAAATTAAAAGTAAA
AATGCTTTTATATAGTTATTAGACGAGAAGACCCTATAGAATTTAATAAAATTTATTTTT
TAAATATTTTATATTATAATTGTTTATAAAGTAAATATATTTTATTGGGAGGATATTTAA
ATTTGAGTAACTTTAATTAAAATAAACATTAATTAATGAATTTGTTGATTATTATTATAA
TTATCAGAGTAAATTACCTTAGGGATAACAGCGTAATAGTTTTGGAGAGTTCATATCGAT
AAAATTGTTTGCGACCTCGATGTTGAATTATGATAAAAATTAGATGGAGATATCTAAAAT
TTTAGTCTGTTCGACTATTAAAATCATACA
>Vespula_pensylvanica
GTCCTATTAGATAATAATATTAGGTCTATTCTGCCCATTGAAAGTAAATTAAAAGGCTGC
AGTATATTGACTGTACAAAGGTAGCAAAATCAATAGTTTTTTAATTGGAAACTGGAATGA
AAGAGTGGATGAGATGTAAATTGTCTCGGGATAAAGAATTGAATTTAAATTAAAAGTAAA
AATGCTTTTGTATAATTATTAGACGAGAAGACCCTATAGAATTTAATAAAATTTATTTTT
TAAGTATTTTATATTATTATTATTTATTAAATATTTATATTTTATTGGGAGGGTAATTAA
ATTTAATTAACTTTAATTTTATAAAACATAGATAAATGAATTATTTTGATTATTATTATA
ATTATAAGAATAAATTACCTTAGGGATAACAGCGTAATAATTTTGGAGAGCTCATATCGA
TAAAATTGTTTGCGACCTCGATGTTGAATTATGATAAAAATTAGATGGAGATATCTAAAA
TTTTAGTCTGTTCGACTATTAAAATCATACA
>Vespula_squamosa
GTCTTGTTGATTAGAATATCAGGTTTATTCTGCCCATTGAATGATTTTAAAAGGCTGCAG
TATATTGACTGTACAAAGGTAGCATAATCAATAGTTCTTTAATTGAGAACTGGAATGAAA
GAGTGGATGAGATATAAATTGTCTCAAATTAAATATTTGAATTTAAATTAAAAGTTAAAA
TGCTTTTATTATATTATTAGACGAGAAGACCCTATAGAATTTTATAAAATTTATTTTTTA
AGTGATTTATGTATTTATGCTTATTAAATATTTATATTTTACTGGGAGGGTAATTAAATT
TAATTAACTTTAATGATTTTAAAACATAGATAAATGATTTTTTTGATTATTATTATAATT
ATAAGAATAAATTACCTTAGGGATAACAGCGTAATAATTTTGGAGAGCTCTTATCGATAA
AATTGTTTGCGACCTCGATGTTGAATTATGATAAAAATTAAATGGAGATATTTAAAATTT
TAGTCTGTTCGACTATTAAAATCATACA
>Vespula_vidua
GTCTTGTAGAATAATAATATCAGGTTTACTCTGCCCATTGAATATAAATTTTAAAAGGCT
GCAGTATATTGACTGTACAAAGGTAGCAAAATCAATAGTTTTTTAATTGGAAACTGGAAT
GAAAGAGTTGATGAAATATAAGTTGTCTCAATTTAATTATTTGAATTTAAATTAAAAGTT
AAAATGCTTTTATATAATTATTAGACGAGAAGACCCTATAGAATTTTATAAAATTTATTT
TTTAAATTATTTTTGTTTTTAAAATTTATTAAATAATTATATTTTACTGGGAGGGTAATT
AAATTTAATTAACTTTAATATAATTAAACATAGATAAATGAAATTTTTGATTATTATTAT
AATTATTAGAATAAATTACCTTAGGGATAACAGCGTAATAATTTTGGAGAGTTCATATCG
ATAAAATTGTTTGCGACCTCGATGTTGAATTATGATAAAAATTAAATGGAGATATTTAAA
ATTTTAGTCTGTTCGACTATTAAAATCATACA
