# Supplementary material for: Colony size is linked to paternity frequency and paternity skew in yellowjacket wasps and hornets
Source: BMC Evol Biol. 2014 Dec 30;14:2625. doi: 10.1186/s12862-014-0277-x (PMC4298054; doi:10.1186/s12862-014-0277-x)
Supplement: Additional file 4: — Phylogenetic data. This file contains the sequences, alignments and tree from our phylogeny. [file 12862_2014_277_MOESM4_ESM.zip › Final_Phylo/allvespinesnc23_16S_alignment.fasta]

>Dolichovespula_arenaria
gtcttgttgttta--taataataagtctattctgcccattgatta----atattaaaagg
ctgcagtatactgactgtacaaaggtagcataatcaattgttttttaattgaaaactagt
atgaaagaatggatgaaatataatttgtctcaaaattaaa-atattgaatttaaattaaa
agttaaaatgcttttatttaattataagacgataagaccctatagaatttaataaatttt
attta-ttaaagatattatgtaataaaatatttaata-aataattatattttattgggag
gatatttaaattaaaataactttaaaaatatataaacattaattaatgagta--------
tttgattattattataattattagaataaattaccttagggataacagcgtaataatttt
ggagagttcatattgataaaattgtttgcgacctcgatgttgaattatgataaaaattaa
atggagaaatttaaaattt----------------------------
>Dolichovespula_maculata
ggcttattgattt--taatagtaggtctattctgcccattgatta--attaattaaaagg
ctgcagtatattgactgtacaaaggtagcataatcaattgttttttaattggaaactgga
atgaaagagtggatgaaatataagttgtctcaaaataata-atattgaatttaaataaag
agtaaaaatgcttttatgaatttattagacgagaagaccctatagaatttaataaaattt
attta-ttaatgattttttat-tttatatagttaata-aatatttatattttattgggag
gatatttaaattaattaaactttaaggattaaataacatagattaatgaatt--------
aatgattattattataattaatagaataaattaccttagggataacagcgtaataatttt
ggagagttcatattgatagaattgtttgcgacctcgatgttgaattatgataaaaattaa
atggagaaatttaaaattttagtctgttcgactattaaaatcataca
>Dolichovespula_media
ggcttattgattt--taatagtaggtctattctgcccattgatta--ataaattaaaagg
ctgcagtatactgactgtacaaaggtagcataatcaattgttttttaattggaaactgga
atgaaagagtggatgaaatataatttgtctcaaaataata-gtattgaatttaaattaag
agtaaaaatgcttttatgaatttattagacgagaagaccctatagaatttaataaaattt
attta-ttaatgattttttat-tttatgtagttaata-aatatttatattttattgggag
gatatttaaattaattaaactttaagaatttattaacatagattaatgaatt--------
tatgattattattataattaatagaataaattaccttagggataacagcgtaataatttt
ggagagttcatattgataaaattgtttgcgacctcgatgttgaattatgataaaaattaa
atggagaaatttaaaattttagtctgttcgactattaaaatcataca
>Dolichovespula_saxonica
gtcttgttgttca--taataataagtctattctgcccattgattt----aaattaaaagg
ctgcagtatactgactgtacaaaggtagcataatcaattgttttttaattgaaaactgga
atgaacgaattgatgaaatataatttgtctcagaataata-gaattgaatttaaattaag
agtaaaaatgcttttatttaattattagacgataagaccctatagaattttataaaattt
attta-ttaaagattatatgtattaaaatatttaata-aataattatattttattgggag
gatatttaaatttatagaactttaagaatgcacaaacattaattaatgagta--------
tttgattattattataattattagaataaattaccttagggataacagcgtaataatttt
ggagagttcatatcgataaaattgattgcgacctcgatgttgaattatgataaaaattaa
atggagagatttaaaattttagtctgttcgactattaaaatcataca
>Dolichovespula_sylvestris
gtcttattgaaat--taataataagtctattctgcccattgaatt--attatttaaaagg
ctgcagtatactgactgtacaaaggtagcataatcaattgtttcttaattggaaactagt
atgaaagaatggatgaaatataatttgtctcaaaataaaa-ttattgaatttaaattaag
agtaaaaatgcttttatttaattataagacgataagaccctatagaatttaataaattgt
attta-ttaaagatattatattagaaaatatttaata-aatatttatattttattgggag
gatatttaaattaatttaactttaaggatttattaacataaattaatgaata--------
tttgattattattataattattagaataaattaccttagggataacagcgtaataatttt
ggagagttcatattgataaaattgtttgcgacctcgatgttgaattatgataaaaattaa
atgaagaaatttaaaattttagtctgttcgactattaaaatcataca
>Polistes_dominula
gtcttattgatatt-aaataataagtttgttctgcccattgaaaaaaataatttaaaagg
ctgcagtatattaactgtacaaaggtagcaaaatcaatagttttttaattgaaaactgga
atgaaagaattgataaaatataaactgtctcaaattaaatttattttaatttaaataaaa
agttaaaatgcttttataaatttattagacgataagacccta-agaatttgaaaatttta
attttattaaatggaatttatgatatataaattaatattttaatatttttttattgggag
ggtaattaaattt-taaaactttaattaaataaaaacattgataattgaatggattaatt
tatgataattattataattatgagaataaattaccttagggataacagcgtaataatttt
ggagagttcatattaataaaattgattgcgacctcgatgttgaattaaaataaaagttaa
gtgaagaagcttaagattttagtctgttcgactattaaaattttaca
>Vespa_affinis
ggcttattagataa-aaataataggtctattctgcccattgattt--aaaaattaaaagg
ctgcagtatactgactgtacaaaggtagcaaaatcaattgttttttaattgaaaactgga
atgaaagagtgaatgaaatataagttgtctcaatataaaa-taattgaatttaaattaaa
agttaaaatgcttttatgaatttataagacgataagaccctatagaatttaataaaattt
atttt-ttaaaattaatataa-ttagaagatttaata-aataaatatattttgttgggag
gataattaaattaattaaactttgatataaaataaacattgatgaatgagtt--------
gttgattattgttataattattagaataaattaccttagggataacagcgttataatttt
ggagagttcatattgataaaattgtttgcgacctcgatgttgaattatgataaaaattaa
atggagaaatttagtgttttagtctgttcgactattaaaatcataca
>Vespa_analis
------------------------------------------------------------
------------------------------------------------------------
atgaaagagtgaatgaaatataaattgtctcaatataata-aaattgaatttaaattaag
agttaaaatgcttttatttatttattagacgataagaccctatagaatttaataaagttt
atttt-ttaaaattaatttattttatagaatttaatt-aataaatatattttattgggag
gataattaaattagtttaactttaataaaatataaacatagattaatgagtt-------a
tttgattattat------------------------------------------------
------------------------------------------------------------
-----------------------------------------------
>Vespa_crabro
ggcctattgaata--aaatagtaggtctattctgcccattgattt----attttaaaagg
ctgcagtatattgactgtacaaaggtagcaaaatcatttgttttttaattgaaaactgga
atgaaagagtgcatgaaatataagttgtctcaatataat--taattgaatttaaattaaa
agttaaaatgcttttatatatttataagacgataagaccctatagaatttaataaaattt
atttt-ttaaaattaatatttttaataaaatttaata-aataattatattttattgggag
gatagttaaattaattaaactttaataattagttaacatagattaatgaatt-------a
tttgattattattataattattagaataaattaccttagggataacagcgttataatttt
ggagagttcatatcgataaaattgtttgcgacctcgatgttgaattatgataaaaattaa
atggagaaatttaaatttttagtctgttcgactattaaaatcataca
>Vespa_ducalis
------------------------------------------------------------
-----------------------------aaaatcatttgttttttaattggaaactgga
atgaaagagtgaatgaaatataaattgtctcaatataaaa-taattgaatttaaattaaa
agttaaaatgcttttataaatttattagacgataagaccctatagaatttaataaaattt
atttt-ttaaaattaatatttttaataaaatttagtt-aataagtatattttattgggag
gataattaaattaattaaactttaatacagatggaacatagatgaatgagta-------t
tttgattattattataattattagaataaattaccttagggataacagcgttataatttt
ggagagttcatattgataaaattgtttgc-------------------------------
-----------------------------------------------
>Vespa_mandarinia
ggcctatttgataataaataataggtctattctgcccattgataa----aggttaaaagg
ctgcagtatattgactgtacaaaggtagcaaaatcatttgttttttaattgaaaactgga
atgaaagagtgaatgaaatataaattgtctcagtataatg-atattgaatttaaattaaa
agttaaaatgcttttatggatttataagacgataagaccctatagaatttaataaaattt
ggttt-ttaaaattaattttt-taataagatttaatt-gacaaatatattttattgggag
gatagttaaaatagttaaactttaataagattaaaacatagattaatgagta-------g
tttgattattattataattattagaataaattaccttagggataacagcgttataatttt
ggagagttcatattgataaaattgtttgcgacctcgatgttgaattatgataaaaattaa
atggagaaatttaaatttttagtctgttcgactattaaaatcataca
>Vespa_simillima made up by phyloGenerator
------------------------------------------------------------
------------------------------------------------------------
------------------------------------------------------------
------------------------------------------------------------
------------------------------------------------------------
------------------------------------------------------------
------------------------------------------------------------
------------------------------------------------------------
-----------------------------------------------
>Vespa_simillima_simillima made up by phyloGenerator
------------------------------------------------------------
------------------------------------------------------------
------------------------------------------------------------
------------------------------------------------------------
------------------------------------------------------------
------------------------------------------------------------
------------------------------------------------------------
------------------------------------------------------------
-----------------------------------------------
>Vespa_velutina
ggcttattagataa-aaataataggtctattctgcccattgataa----atattaaaagg
ctgcagtatactgactgtacaaaggtagcaaaatcatttgttttttaattgaaaactgga
atgaaagagtggatgaaatataaattgtctcaatataata-atattgaatttaaaataag
agttaaaatgctcttatatatttataagacgataagaccctatagaatttaatagaattt
gtttt-ttgaaattaatattt-taataaaatttaata-gataaatatattttattgggag
gataattaaataaatttaactttaataatattttaacataaattaatgaatt-------a
gttgattatttttataattattagaataaattaccttagggataacagcgttataatttt
ggagagttcatattgataaaattgtttgcgacctcgatgttgaattatgataaaaattaa
atggagaaatttaaatttttagtctgttcgactattaaaatcataca
>Vespula_acadica
gtcctgtagaataa-taatatcaggtttactctgcccattgaata-tagattttaaaagg
ctgcagtatattgactgtacaaaggtagcaaaatcaatagttttttaattggaaactgga
atgaaagagttgatgaaatataagttgtctcaatttaat--tatttgaatttaaattaaa
agttaaaatgcttttataaaattattagacgagaagaccctatagaattttataaaattt
atttt-ttaaattatttttgt-ttttaatatttatta-aataattatattttactgggag
ggtaattaaatttaattaactttaatat-aattttacatagataaatgaatt--------
tttgattattattataattattagaataaattaccttagggataacagcgtaataatttt
ggagagttcatatcgataaaattgtttgcgacctcgatgttgaattatgataaaaattaa
atggagatatttaaaattttagtctgttcgactattaaaatcataca
>Vespula_consobrina
gtcttgtagaataa-taatctcaggtttactctgcccattgaata-tagattttaaaagg
ctgcagtatattgactgtacaaaggtagcaaaatcaatagttttttaattgaaaactgga
atgaaagagtggatgaaatataagttgtctcaatttaat--tatttgaatttaaattaaa
agttaaaatgcttttatataattattagacgagaagaccctatagaattttataaaattt
atttt-ttaaattatttttgt-tttttatatttatta-aataattatattttactgggag
ggtaattaaatttaattaactttaatat-aattttacatagataaatgaaat--------
tttgattattattataattattagaataaattaccttagggataacagcgtaataatttt
ggagagttcatatcgataaaattgtttgcgacctcgatgttgaattatgataaaaattaa
atggagatatttaaaattttagtctgttcgactattaaaatcataca
>Vespula_flavopilosa
gtcctattagataa-taatattaggtctattctgcccattgatga---tatattaaaagg
ctgcagtatattgactgtacaaaggtagcataatcaatagttttttaattggaaactgga
atgaaggagtggatgaaatataaattgtctcaagataat--aaattgaatttaaattaaa
agtaaaaatgcttttatgaagttattagacgagaagaccctatagaatttaataaaattt
atttt-ttaaatattttatat-taaaattgtttaaaa-agtgattatattttattgggag
gatatttaaatttgagtaactttaatta-aaataaacattaattaatgaatt-------t
gttgattattattataattatcagaataaattaccttagggataacagcgtaataatttt
ggagagttcatatcgataaaattgtttgcgacctcgatgttgaattatgataaaaattag
atggagatatctaaaattttagtctgttcgactattaaaatcataca
>Vespula_germanica
gtcctattagataa-taatattaggtctattctgcccattgaaaa--ttaaattaaaagg
ctgcagtatattgactgtacaaaggtagcaaaatcaatagttttttaattggaaactgga
atgaaagagtgaatgaaatataaattgtctcaagatgac--aaattgaatttaaattaaa
agtaaaaatgcttttgtttaattattagacgagaagaccctatagaatttaataaaattt
atttt-ttaaatatattatgt-tataattatttatta-aatatttatattttattgggag
gatatttaaatttatttaactttaatta-aaataaacattaattaatgaaag------tt
attgattattattataattattagaataaattaccttagggataacagcgtaataatttt
ggagagttcatattgataaaattgtttgcgacctcgatgttgaattatggtaaaaattag
atggagatatctaaaattttagtctgttcgactattaaaatcataca
>Vespula_maculifrons
gtcctattagataa-taatattaggtctattctgcccattgatga---tatattaaaagg
ctgcagtatattgactgtacaaaggtagcataatcaatagttttttaattggaaactgga
atgaaggagtggatgaaatatagattgtctcaaagtaat--atattgaatttaaattaaa
agtaaaaatgcttttatatagttattagacgagaagaccctatagaatttaataaaattt
atttt-ttaaatattttatat-tataattgtttataa-agtaaatatattttattgggag
gatatttaaatttgagtaactttaatta-aaataaacattaattaatgaatt-------t
gttgattattattataattatcagagtaaattaccttagggataacagcgtaatagtttt
ggagagttcatatcgataaaattgtttgcgacctcgatgttgaattatgataaaaattag
atggagatatctaaaattttagtctgttcgactattaaaatcataca
>Vespula_pensylvanica
gtcctattagataa-taatattaggtctattctgcccattgaaag---taaattaaaagg
ctgcagtatattgactgtacaaaggtagcaaaatcaatagttttttaattggaaactgga
atgaaagagtggatgagatgtaaattgtctcgggataaa--gaattgaatttaaattaaa
agtaaaaatgcttttgtataattattagacgagaagaccctatagaatttaataaaattt
atttt-ttaagtattttatat-tattattatttatta-aatatttatattttattgggag
ggtaattaaatttaattaactttaattt-tataaaacatagataaatgaatt------at
tttgattattattataattataagaataaattaccttagggataacagcgtaataatttt
ggagagctcatatcgataaaattgtttgcgacctcgatgttgaattatgataaaaattag
atggagatatctaaaattttagtctgttcgactattaaaatcataca
>Vespula_squamosa
gtcttgttgatta--gaatatcaggtttattctgcccattgaatg----attttaaaagg
ctgcagtatattgactgtacaaaggtagcataatcaatagttctttaattgagaactgga
atgaaagagtggatgagatataaattgtctcaaattaaa--tatttgaatttaaattaaa
agttaaaatgcttttattatattattagacgagaagaccctatagaattttataaaattt
atttt-ttaagtgatttatg--tatttatgcttatta-aatatttatattttactgggag
ggtaattaaatttaattaactttaatgattttaaaacatagataaatgattt-------t
tttgattattattataattataagaataaattaccttagggataacagcgtaataatttt
ggagagctcttatcgataaaattgtttgcgacctcgatgttgaattatgataaaaattaa
atggagatatttaaaattttagtctgttcgactattaaaatcataca
>Vespula_vidua
gtcttgtagaataa-taatatcaggtttactctgcccattgaata-taaattttaaaagg
ctgcagtatattgactgtacaaaggtagcaaaatcaatagttttttaattggaaactgga
atgaaagagttgatgaaatataagttgtctcaatttaat--tatttgaatttaaattaaa
agttaaaatgcttttatataattattagacgagaagaccctatagaattttataaaattt
atttt-ttaaattatttttgt-ttttaaaatttatta-aataattatattttactgggag
ggtaattaaatttaattaactttaatat-aattaaacatagataaatgaaat-------t
tttgattattattataattattagaataaattaccttagggataacagcgtaataatttt
ggagagttcatatcgataaaattgtttgcgacctcgatgttgaattatgataaaaattaa
atggagatatttaaaattttagtctgttcgactattaaaatcataca
>Vespula_vulgaris made up by phyloGenerator
------------------------------------------------------------
------------------------------------------------------------
------------------------------------------------------------
------------------------------------------------------------
------------------------------------------------------------
------------------------------------------------------------
------------------------------------------------------------
------------------------------------------------------------
-----------------------------------------------
