# Supplementary material for: Colony size is linked to paternity frequency and paternity skew in yellowjacket wasps and hornets
Source: BMC Evol Biol. 2014 Dec 30;14:2625. doi: 10.1186/s12862-014-0277-x (PMC4298054; doi:10.1186/s12862-014-0277-x)
Supplement: Additional file 4: — Phylogenetic data. This file contains the sequences, alignments and tree from our phylogeny. [file 12862_2014_277_MOESM4_ESM.zip › Final_Phylo/allvespinesnc23_28S.fasta]

>Dolichovespula_arenaria
TGAGGAACCCGAAAGATCGAATGGGGAGATTCAGCGTCAGCGGCGCTGGCTCGGCCGAGT
GAGCGATGTTGCGGACTACGGATCGCGACACGTTATCGCTCATGCCTTGTCCGGTGTCGT
CGTCGTGCACTTCTTCTCTAGTAGAACGTCGCGACCCGTTGGGTGCCGGTCTACGGTCCG
AGCGGTAGACTGTCGCGTCGCTTCGGCGCACGCGTCAGACCCTCGGTCGCCCGGCCGGCT
GCCCGGCGGTCTAACTTATAAGGTATCTTGCCGCAATTATCGAACTGCGTCGGGCCCGCC
GCAAGCGCGGTCAGTGTCTCGGAGGTACGGACCCGGTGCCGGCACCGAGCCTGACCAGCT
GTTGGCAGGCGGAGTCCTCGGACGGGCAATACACAATAATACCGGTCTGCGACGCTACTG
CTTTGGGTACTCTCAGGACCCGTCTTGAAACACGGACCAAGGAGTCTAACATGTGCGCGA
GTCATTGGGACTGCAAAGCCTAAAGGCGTAATGAAAGTGAAGGTCGACCTCGCGTCGACC
GAGGGAGGATGGGCCGCGTTAAGACGCGGCTCCGCACTCCCGGGGCGTCTCGTTCTCATT
GCGAGAAGAGGCGCACCCAGAGCGTACACGTTGGGACCCGAAAGATGGTGAACTATGCCT
GGTCAGGACGAAGTCAGGGGAAACCCTGATGGAGGTCCGTAGCGATTCTGACGTGCAAAT
CGATCGTCGGAACTGGGTATAGG
>Dolichovespula_maculata
TGAGGAACCCGAAAGATCGAATGGGGAGATTCAGCGTCAGCGGCGCTGGCTCGGCCGAGC
GAGCGATGTTGCGGACTACGGATCGCGACACGTCATCGCTCATGCCTTGTCCGGTGTCGT
CGTCGTGCACTTCTTCTCTAGTAGAACGTCGCGACCCGTTGGGTGCCGGTCTACGGTCCG
AGCGGTAGACTGTCGCGTCGCTTCGGCGCACGCGTCAGACCCTCGGTCGCCCGGCCGGCT
GCCCGGCGGTCGAACTTATAAGGTATCTTGCCGCAATTATCGAACTGCGTCGGGCCCGCC
GCAAGCGCGGTCAGTGTCTCGGAGGTACGGACCCGGTGCCGGCACCGAGCCTGACCAGCT
GTTGGCAGGCGGAGTCCTCGGACGGGCAATACACAATAATACCGGTCTGCGACGCTACTG
CTTTGGGTACTCTCAGGACCCGTCTTGAAACACGGACCAAGGAGTCTAACATGTGCGCGA
GTCATTGGGACTGCAAAGCCTAAAGGCGTAATGAAAGTGAAGGTCGACCTCGCGTCGACC
GAGGGAGGATGGGCCGCGTTAAGACGCGGCTCCGCACTCCCGGGGCGTCTCGTTCTCATT
GCGAGAAGAGGCGCACCCAGAGCGTACACGTTGGGACCCGAAAGATGGTGAACTATGCCT
GGTCAGGACGAAGTCAGGGGAAACCCTGATGGAGGTCCGTAGCGATTCTGACGTGCAAAT
CGATCGTCGGAACTGGGTATAGG
>Dolichovespula_media
TGAGGAACCCGAAAGATCGAATGGGGAGATTCAGCGTCAGCGGCGCTGGCTCGGCCGAGC
GAGCGATGTTGCGGACTACGGATCGCGACACGTCATCGCTCATGCCTTGTCCGGTGTCGT
CGTCGTGCACTTCTTCTCTAGTAGAACGTCGCGACCCGTTGGGTGCCGGTCTACGGTCCG
AGCGGTAGACTGTCGCGTCGCTTCGGCGCACGCGTCAGACCCTCGGTCGCCCGGCCGGCT
GCCCGGCGGTCGAACTTATAAGGTATCTTGCCGCAATTATCGAACTGCGTCGGGCCCGCC
GCAAGCGCGGTCAGTGTCTCGGAGGTACGGACCTGGTGCCGGCACCGAGCCTGACCAGCT
GTTGGCAGGCGGAGTCCTCGGACGGGCAATACACAATAATACCGGTCTGCGACGCTACTG
CTTTGGGTACTCTCAGGACCCGTCTTGAAACACGGACCAAGGAGTCTAACATGTGCGCGA
GTCATTGGGACTGCAAAGCCTAAAGGCGTAATGAAAGTGAAGGTCGACCTCGCGTCGACC
GAGGGAGGATGGGCCGCGTTAAGACGCGGCTCCGCACTCCCGGGGCGTCTCGTTCTCATT
GCGAGAAGAGGCGCACCCAGAGCGTACACGTTGGGACCCGAAAGATGGTGAACTATGCCT
GGTCAGGACGAAGTCAGGGGAAACCCTGATGGAGGTCCGTAGCGATTCTGACGTGCAAAT
CGATCGTCGGAACTGGGTATAGG
>Dolichovespula_saxonica
TGAGGAACCCGAAAGATCGAATGGGGAGATTCAGCGTCAGCGGCGCTGGCTCGGCCGAGT
GAGCGATGTTGCGGACTACGGATCGCGACACGTTATCGCTCATGCCTTGTCCGGTGTCGT
CGTCGTGCACTTCTTCTCTAGTAGAACGTCGCGACCCGTTGGGTGCCGGTCTACGGTCCG
AGCGGTAGACTGTCGCGTCGCTTCGGCGCACGCGTCAGACCCTCGGTCGCCCGGCCGGCT
GCCCGGCGGTCTAACTTATAAGGTATCTTGCCGCAATTATCGAACTGCGTCGGGCCCGCC
GCAAGCGCGGTCAGTGTCTCGGAGGTACGGACCCGGTGCCGGCACCGAGCCTGACCAGCT
GTTGGCAGGCGGAGTCCTCGGACGGGCAATACACAATAATACCGGTCTGCGACGCTACTG
CTTTGGGTACTCTCAGGACCCGTCTTGAAACACGGACCAAGGAGTCTAACATGTGCGCGA
GTCATTGGGACTGCAAAGCCTAAAGGCGTAATGAAAGTGAAGGTCGACCTCGCGTCGACC
GAGGGAGGATGGGCCGCGTTAAGACGCGGCTCCGCACTCCCGGGGCGTCTCGTTCTCATT
GCGAGAAGAGGCGCACCCAGAGCGTACACGTTGGGACCCGAAAGATGGTGAACTATGCCT
GGTCAGGACGAAGTCAGGGGAAACCCTGATGGAGGTCCGTAGCGATTCTGACGTGCAAAT
CGATCGTCGGAACTGGGTATAGG
>Dolichovespula_sylvestris
TGAGGAACCCGAAAGATCGAATGGGGAGATTCAGCGACAGCGGCGCTGGCTCGGCCGAGT
GAGCGATGTTGCGGACTACGGATCGCGACACGTTATCGCTCATGCCTTGTCCGGTGTCGT
CGTCGTGCACTTCTTCTCTAGTAGAACGTCGCGACCCGTTGGGTGCCGGTCTACGGTCCG
AGCGGTAGACTGTCGCGTCGCTTCGGCGCACGCGTCAGACCCTCGGTCGCCCGGCCGGCT
GCCCGGCGGTCTAACTTATAAGGTATCTTGCCGCAATTATCGAACTGCGTCGGGCCCGCC
GCAAGCGCGGTCAGTGTCTCGGAGGTACGGACCCGGTGCCGGCACCGAGCCTGACCAGCT
GTTGGCAGGCGGAGTCCTCGGACGGGCAATACACAATAATACCGGTCTGCGACGCTACTG
CTTTGGGTACTCTCAGGACCCGTCTTGAAACACGGACCAAGGAGTCTAACATGTGCGCGA
GTCATTGGGACCGCAAAGCCTAAAGGCGTAATGAAAGTGAAGGTCGACCTCGCGTCGACC
GAGGGAGGATGGGCCGCGTTAAGACGCGGCTCCGCACTCCCGGGGCGTCTCGTTCTCATT
GCGAGAAGAGGCGCACCCAGAGCGTACACGTTGGGACCCGAAAGATGGTGAACTATGCCT
GGTCAGGACGAAGTCAGGGGAAACCCTGATGGAGGTCCGTAGCGATTCTGACGTGCAAAT
CGATCGTCGGAACTGGGTATAGG
>Polistes_dominula
TGAGGAACCCGAAAGATCGAATGGGAAGATTCAGCGTCAACGGCGTTAACTCGGCGGATC
GTGCGTCGTCTCGGACTTCGGTCTTGGGACTCGTAATCTTTCCATGCCTTGTTTGGCGTC
GTCGTCGTGCACTTCTTCCCTAGTAGAACGTCGCGACCCGTTGGGTGTCGGTCTACGGTC
CGAGCGGTAGACTGTCGCGTCGCTTCGGCGCACGCGGCAGACCCTTGGGCACCTGGCCGG
CTGCCCGGCGGTCGAACTTATAAGGTATCTTGCCGCAATTTTTGAACTGCGTCGGGCCCG
TCGCAAGCGAGGCCAGTGTCTTACGGAGTTACGGACCTAGTGCCGTACCCGTGGCTGGCC
AGCTGTTGGCAGGCGGAGTCCTTTGACGGGCAATACACAATGTGATACCGGTCTGCGACG
CTACTGCTTTGGGTACTCTCAGGACCCGTCTTGAAACACGGACCAAGGAGTCTAACATGT
GCGCGAGTCATTGGGACTGCAAAACCTAAAGGCGCAATGAAAGTGAAGGTCGTACTAAGG
TCGACCGAGGGAGGATGGGCCGCGTTTATGCGCGGCTCCGCACTCCCGGGGCGTCTCGTT
CTCATTGCGAGAAGAGGCGCACCCAGAGCGTACACGTTGGGACCCGAAAGATGGTGAACT
ATGCCTGGTCAGGACGAAGTCAGGGGAAACCCTGATGGAGGTCCGTAGCGATTCTGACGT
GCAAATCGATCGTCGGAACTGGGTATAGG
>Vespa_crabro
TGAGGAACCCGAAAGATCGAATGGGGAGATTCAGCGTCAGCGGCGCTGGCTCGGCCGAGT
GAGCGATGTTGCCGACTACGGTTGGCGACACGTTATCACTCATGCCTTGTCCGGTGTCGT
CGTCGTGCACTTCTCCTCTAGTAGAACGTCGCGACCCGTTGGGTGCCGGTCCTACGGTCC
GAGCGGTAGACTGTCGCGTCGCTTCGGCGCACGCGTCAGACCCTCGGTCGCCCGGCCGGC
TGCCCGGCGGTCGAACTTATAAGGTATCTTGCCGCAATTATCGAACTGCGTCGGGCCCGC
CGCAAGCGCGGTCAGTGTCTCGGAGGTACGGACCCGGTGCCGTCCCCGAGCCTGACCAGC
TGTTGGCAGGCGGAGTCCTCTGACGGGCAATACACAATAATACCGGTCTGCGACGCTACT
GCTTTGGGTACTCTCAGGACCCGTCTTGAAACACGGACCAAGGAGTCTAACATGTGCGCG
AGTCATTGGGACTGCAAAGCCTAAAGGCGTAATGAAAGTGAAGGTCGACCTCGCGTCGAC
CGAGGGAGGATGGGCCGCGTTAAGACGCGGCTCCGCACTCCCGGGGCGTCTCGTTCTCAT
TGCGAGAAGAGGCGCACCCAGAGCGTACACGTTGGGACCCGAAAGATGGTGAACTATGCC
TGGTCAGGACGAAGTCAGGGGAAACCCTGATGGAGGTCCGTAGCGATTCTGACGTGCAAA
TCGATCGTCGGAACTGGGTATAGG
>Vespa_ducalis
AAACCTGAGGAACCCGAAAGATCGAATGGGGAGATTCAGCGTCAGCGGCGCTGGCTCGGC
CGAGTGAGCGTTGTTGCCGACTACGGTTGGCGACACGTTATCACTCATGCCTTGTCCGGT
GTCGTCGTCGTGCACTTCTCCTCTAGTAGAACGTCGCGACCCGTTGGGTGCCGGTCCTAC
GGTCCGAGCGGTAGACTGTCGCGTCGCTTCGGCGCACGCGTCAGACCCTCGGTCTCCCGG
CCGGCTGCCCGGCGGTCGAACTTATAAGGTATCTTGCCGCAATTATCGAACTGCGTCGGG
CCCGCCGCAAGCGCGGTCAGTGTCTCGGAGGTACGGACCCGGTGCCGTCCCCGAGCCTGA
CCAGCTGTTGGCAGGCGGAGTCCTCGGACGGGCAATACACAATAATACCGGTCTGCGACG
CTACTGCTTTGGGTACTCTCAGGACCCGTCTTGAAACACGGACCAAGGAGTCTAACATGT
GCGCGAGTCATTGGGACTGCAAAGCCTAAAGGCGTAATGAAAGTGAAGGTCGACCTCGCG
TCGACCGAGGGAGGATGGGCCGCGTTAAGACGCGGCTCCGCACTCCCGGGGCGTCTCGTT
CTCATTGCGAGAAGAGGCGCACCCAGAGCGTACACGTTGGGACCCGAAAGATGGTGAACT
ATGCCTGGTCAGGACGAAGTCAGGGGAAACCCTGATGGAGGTCCGTAGCGATTCTGACGT
GCAAATCGATCGTCGGAACTGGGTATAGGGGCGAAAGACTAATCGAACCATCTAGTAGCT
GGTTCCCTCCGAAGTTTCCCTCAGGATAGCTGGCACTCGCCCGTTCTCTTCGAACGTAAA
CGAGTCTCATCTGGTAAAGCGAATGATTAGAGGCCTTGGGGCCGAAACGACCTCAACCTA
TTCTCAAACTTTAAATGGGTGAGATCTCTGGCTTGCTTGAACTATGAAGCCATGAGAGAT
TTCGGATCAGAGTGCCAAGTGGGCCAATTTTGGTAAGCAGAACTGGCGCTGTGGGATGAA
CCAAACGCAGAGTTAAGGCGCCTAAGTCGACGCTTATGGGATACCATGAAAGGCGTTGGT
TGCTTAAGACAGCAGGACGGTGGCCATGGAAGTTGGAATCCGCTAAGGAGTGTGTAACAA
CTCACCTGCCGAAGCAACTAGCCCTGAAAATGGATGGCGCTGAAGCGTCGCGCCTATACT
CTGCCGTCAGCGGCAAGTGTGGCGGTTTGCCCTTACGGGGCGTCGCTATGAAGCCCTGAC
GAGTAGGAGGGTCGCGGCGGTGTGCGCAGAAGGGTCTGGGCGTGAGCCTGCCTGGAGCCG
CCGTCGGTGCAGATCTTGGTGGTAGTAGCAAATACTCCAGCGAGGCCCTGGAGGACTGAC
GTGGAGAAGGGTTTCGTGTGAACAGCCGTTGCACACGAGTCAGTCGATCCTAAGCCCTAG
GAGAAATCCTATGTCGATGACGGTGTGCATACATAATGTTGTTCGTAAGTAACGACACAC
ACCCGTCGGGCGAAAGGGAATCCGGTTCCTATTCCGGAACCCGGCAGCGGAACCGCATGC
AATTCGGGCCCTCGTAAGAGTGTTCGTCGGGGTAACCCAAAATGACCTGGAGACGCCGTC
GGGAGATCCGGGAAGAGTTTTCTTTTCTGTATAAGCGTTCGAGTTCCCTGGAAACCTCTA
GCAGGGAGATAGGGTTTGGAACGCGAAGAGCACCGCAGTTGCGGCGGTGTCCGGATCTTC
CCCTCGGACCTTGAAAATCCAGGAGAGGGCCACGTGGAGGTGTCGCGCCGGTTCGTACCC
ATATCCGCAGCAGGTCTC
>Vespa_mandarinia
GGATTTCCTTAGTAGCTGCGAGCGAAGAGGAAATAGCCCAGCACTGAATCCCCCGGTACA
GCCGCAGGGAAATGTAGTGTTCGGGAGGATCCGCCTTACATCCCGAGGCGCATGACCGCG
TCCAAGTCCATCTTGAATGGGGCCATTTACCCGTAGAGGGTGCCAGGCCCGTAGCGACCG
GTGCAGCGTCTTGGGAGGATCTCTCCTTAGAGTCGGGTTGCTTGAGAGTGCAGCTCTAAG
TGGGTGGTAAACTCCATCTAAGGCTAAATATGACCACGAGACCGATAGCGAACAAGTACC
GTGAGGGAAAGTTGAAAAGAACTTTGAAGAGAGAGTTCAAGAGTACGTGAAACCGTTCAG
GGGTAAACCTGAGGAACCCGAAAGATCGAATGGGGAGATTCAGCGTCAGCGGCGCTGGCT
CGGCCGAGTGAGCGATGTTGCCGACTACGGTTGGCGACACGTTATCACTCATGCCTTGTC
CGGTGTCGTCGTCGTGCACTTCTCCTCTAGTAGAACGTCGCGACCCGTTGGGTGCCGGTC
CTACGGTCCGAGCGGTAGACTGTCGCGTCGCTTCGGCGCACGCGTCAGACCCTCGGTCGC
CCGGCCGGCTGCCCGGCGGTCGAACTTATAAGGTATCTTGCCGCAATTATCGAACTGCGT
CGGGCCCGCCGCAAGCGCGGTCAGTGTCTCGGAGGTACGGACCCGGTGCCGTCCCCGAGC
CTGACCAGCTGTTGGCAGGCGGAGTCCTCTGACGGGCAATACACAATAATACCGGTCTGC
GACGCTACTGCTTTGGGTACTCTCAGGACCCGTCTTGAAACACGGACCAAGGAGTCTAAC
ATGTGCGCGAGTCATTGGGACTGCAAAGCCTAAAGGCGTAATGAAAGTGAAGGTCGACCT
CGCGTCGACCGAGGGAGGATGGGCCGCGTTAAGACGCGGCTCCGCACTCCCGGGGCGTCT
CGTTCTCATTGCGAGAAGAGGCGCACCCAGAGCGTACACGTTGGGACCCGAAAGATGGTG
AACTATGCCTGGTCAGGACGAAGTCAGGGGAAACCCTGATGGAGGTCCGTAGCGATTCTG
ACGTGCAAATCGATCGTCGGAACTGGGTATAGGGGCGAAAGACTAATCGAACCATCTAGT
AGCTGGTTCCCTCCGAAGTTTCCCTCAGGATAGCTGGCACTCGCCCGTTCTCTTCGAACG
TAAACGAGTCTCATCTGGTAAAGCGAATGATTAGAGGCCTTGGGGCCGAAACGACCTCAA
CCTATTCTCAAACTTTAAATGGGTGAGATCTCTGGCTTGCTTGAACTATGAAGCCATGAG
AGATTTCGGATCAGAGTGCCAAGTGGGCCAATTTTGGTAAGCAGAACTGGCGCTGTGGGA
TGAACCAAACGCAGAGTTAAGGCGCCTAAGTCGACGCTTATGGGATACCATGAAAGGCGT
TGGTTGCTTAAGACAGCAGGACGGTGGCCATGGAAGTTGGAATCCGCTAAGGAGTGTGTA
ACAACTCACCTGCCGAAGCAACTAGCCCTGAAAATGGATGGCGCTGAAGCGTCGCGCCTA
TACTCTGCCGTCAGCGGCAAGTGTGGCGGTTTGCCCTTACGGGGCGTCGCTATGAAGCCC
TGACGAGTAGGAGGGTCGCGGCGGTGTGCGCAGAAGGGTCTGGGCGTGAGCCTGCCTGGA
GCCGCCGTCGGTGCAGATCTTGGTGGTAGTAGCAAATACTCCAGCGAGGCCCTGGAGGAC
TGACGTGGAGAAGGGTTTCGTGTGAACAGCCGTTGCACACGAGTCAGTCGATCCTAAGCC
CTAGGAGAAATCCTATGTCGATGACGGTGTGCATACATAATGTTGTTCGTAAGTAACGAC
ACACACCCGTCGGGCGAAAGGGAATCCGGTTCCTATTCCGGAACCCGGCAGCGGAACCGC
ATGCAATTCGGGCCCTCGTAAGAGTGTTCGTCGGGGTAACCCAAAATGACCTGGAGACGC
CGTCGGGAGATCCGGGAAGAGTTTTCTTTTCTGTATAAGCGTTCGAGTTCCCTGGAAACC
TCTAGCAGGGAGATAGGGTTTGGAACGCGAAGAGCACCGCAGTTGCGGCGGTGTCCGGAT
CTTCCCCTCGGACCTTGAAAATCCAGGAGAGGGCCACGTGGAGGTGTCGCGCCGGTTCGT
ACCCATATCCGCAGCAGGTCTC
>Vespa_simillima
AAACCTGAGGAACCCGAAAGATCGAATGGGGAGATTCAGCGTCAGCGGCGCTGGCTCGGC
CGAGTGAGCGTTGTTGCGGACTACGGTCGGCGACACGTTATCACTCATGCCTTGTCCGGT
GTCGTCGTCGTGCACTTCTCCTCTAGTAGAACGTCGCGACCCGTTGGGTGCCGGTCCTAC
GGTCCGAGCGGTAGACTGTCGCGTCGCTTCGGCGCACGCGTCAGACCCTCGGTCGCCCGG
CCGGCTGCCCGGCGGTCGAACTTATAAGGTATCTTGCCGCAATTATCGAACTGCGTCGGG
CCCGCCGCAAGCGCGGTCAGTGTCTCGGAGGTACGGACCCGGTGCCGTCCCCGAGCCTGA
CCAGCTGTTGGCAGGCGGAGTCCTCGGACGGGCAATACACAATAATACCGGTCTGCGACG
CTACTGCTTTGGGTACTCTCAGGACCCGTCTTGAAACACGGACCAAGGAGTCTAACATGT
GCGCGAGTCATTGGGATTGCAAAGCCTAAAGGCGTAATGAAAGTGAAGGTCGACCTCGCG
TCGACCGAGGGAGGATGGGCCGCGTTAAGACGCGGCTCCGCACTCCCGGGGCGTCTCGTT
CTCATTGCGAGAAGAGGCGCACCCAGAGCGTACACGTTGGGACCCGAAAGATGGTGAACT
ATGCCTGGTCAGGACGAAGTCAGGGGAAACCCTGATGGAGGTCCGTAGCGATTCTGACGT
GCAAATCGATCGTCGGAACTGGGTATAGGGCGAAAGACTAATCGAACCATCTAGTAGCTG
GTTCCCTCCGAAGTTTCCCTCAGGATAGCTGGCACTCGCCCGTTCTCTTCGAACGTAAAC
GAGTCTCATCTGGTAAAGCGAATGATTAGAGGCCTTGGGGCCGAAACGACCTCAACCTAT
TCTCAAACTTTAAATGGGTGAGATCTCTGGCTTGCTTGAACTATGAAGCCATGAGAGATT
TCGGATCAGAGTGCCAAGTGGGCCAATTTT
>Vespa_velutina
ATTGGGATTGCAAAGCCTAAAGGCGTAATGAAAGTGAAGGTCGACCTCGCGTCGACCGAG
GGAGGATGGGCCGCGTTAAGACGCGGCTCCGCACTCCCGGGGCGTCTCGTTCTCATTGCG
AGAAGAGGCGCACCCAGAGCGTACACGTTGGGACCCGAAAGATGGTGAACTATGCCTGGT
CAGGACGAAGTCAGGGGAAACCCTGATGGAGGTCCGTAGCGATTCTGACGTGCAAATCGA
TCGTCGGAACTGGGTATAGGGGCGAAAGACTAATCGAACCATCTAGTAGCTGGTTCCCTC
CGAAGTTTCCCTCAGGATAGCTGGCACTCGCCCGTTCTCTTCGAACGTAAACGAGTCTCA
TCTGGTAAAGCGAATGATTAGAGGCCTTGGGGCCGAAACGACCTCAACCTATTCTCAAAC
TTTAAATGGGTGAGATCTCTGGCTTGCTTGAACTATGAAGCCATGAGAGATTTCGGATCA
GAGTGCCAAGTGGGCCAATTTTGGTAAGCAGAACTGGCGCTGTGGGATGAACCAAACGCA
GAGTTAAGGCGCCTAAGTCGACGCTTATGGGATACCATGAAAGGCGTTGGTTGCTTAAGA
CAGCAGGACGGTGGCCATGGAAGTTGGAATCCGCTAAGGAGTGTGTAACAACTCACCTGC
CGAAGCAACTAGCCCTGAAAATGGATGGCGCTGAAGCGTCGCGCCTATACTCTGCCGTCA
GCGGCAAGTGTGGCGGTTTGCCCTTACGGGGCGTCGCTATGAAGCCCTGACGAGTAGGAG
GGTCGCGGCGGTGTGCGCAGAAGGGTCTGGGCGTGAGCCTGCCTGGAGCCGCCGTCGGTG
CAGATCTTGGTGGTAGTAGCAAATACTCCAGCGAGGCCCTGGAGGACTGACGTGGAGAAG
GGTTTCGTGTGAACAGCCGTTGCACACGAGTCAGTCGATCCTAAGCCCTAGGAGAAATCC
TATGTCGATGACGGTGTGCATACATAATGTTGTTCGTAAGTAACGACACACACCCGTCGG
GCGAAAGGGAATCCGGTTCCTATTCCGGAACCCGGCAGCGGAACCGCATGCAATTCGGGC
CCTCGTAAGAGTGTTCGTCGGGGTAACCCAAAATGACCTGGAGACGCCGTCGGGAGATCC
GGGAAGAGTTTTCTTTTCTGTATAAGCGTTCGAGTTCCCTGGAAACCTCTAGCAGGGAGA
TAGGGTTTGGAACGCGAAGAGCACCGCAGTTGCGGCGGTGTCCGGATCTTCCCCTCGGAC
CTTGAAAATCCAGGAGAGGGCCACGTGGAGGTGTCGCGCCGGTTCGTACCCATATCCGCA
GCAGGTCTC
>Vespula_acadica
TGAGGAACCCGAAAGATCGAATGGGGAGATTCAGCGTCAGCGGCGCTGGCTCGGCCGAGT
GAGCGATGTTGCGGACTACGGTATCGCGGCGCGTTATCACTCATGCCTTGTCCGGTGTCG
TCGTCGTGCACTTCTCCTCTAGTAGAACGTCGCGACCCGTTGGGTGCCGGTCTACGGTCC
GAGCGGTAGACTGTCGCGTCGCTTCGGCGCACGCGTCAGACCCTCGGTCGCCCGGCCGGC
TGCCCGGCGGTCGAACTTATAAGGTATCTTGCCGCAATTATCAAACTGCGTCGGGCCCGC
CGCAAGCGCGGTCAGTGTCTCGGAGGTACGGACCCGGTGCCGTCCCCGAGCCTGACCAAC
TGTTGGCAGGCGGAGTCCTCGGACGGGCAATACACAATAATACCGGTCTGCGACGCTACT
GCTTTGGGTACTCTCAGGACCCGTCTTGAAACACGGACCAAGGAGTCTAACATGTGCGCG
AGTCATTGGGACTGCGAAGCCTAAAGGCGTAATGAAAGTGAAGGTCGACCTCGCGTCGAC
CGAGGGAGGATGGGCCGCGTTGAGACGCGGCTCCGCACTCCCGGGGCGTCTCGTTCTCAT
TGCGAGAAGAGGCGCACCCAGAGCGTACACGTTGGGACCCGAAAGATGGTGAACTATGCC
TGGTCAGGACGAAGTCAGGGGAAACCCTGATGGAGGTCCGTAGCGATTCTGACGTGCAAA
TCGATCGTCGGAACTGGGTATAGG
>Vespula_consobrina
TGAGGAACCCGAAAGATCGAATGGGGAGATTCAGCGTCAGCGGCTCTGGCTCGGCCGAGT
GAGCGATGTCGCGGACTACGGTATCGCGGCGCGTTATCACTCATGCCTTGTCCGGTGTCG
TCGTCGTGCACTTCTCCTCTAGTAGAACGTCGCGACCCGTTGGGTGCCGGTCTACGGTCC
GAGCGGTAGACTGTCGCGTCGCTTCGGCGCACGCGTCAGACCCTCGGTCGCCCGGCCGGC
TGCCCGGCGGTCGAACTTATAAGGTATCTTGCCGCAATTATCAAACTGCGTCGGGCCCGC
CGCAAGCGCGGTCAGTGTCTCGGAGGTACGGACCCGGTGCCGTCCCCGAGCCTGACCAAC
TGTTGGCAGGCGGAGTCCTCGGACGGGCAATACACAATAATACCGGTCTGCGACGCTACT
GCTTTGGGTACTCTCAGGACCCGTCTTGAAACACGGACCAAGGAGTCTAACATGTGCGCG
AGTCATTGGGACTGCGAAGCCTAAAGGCGTAATGAAAGTGAAGGTCGACCTCGCGTCGAC
CGAGGGAGGATGGGCCGCGTTGAGACGCGGCTCCGCACTCCCGGGGCGTCTCGTTCTCAT
TGCGAGAAGAGGCGCACCCAGAGCGTACACGTTGGGACCCGAAAGATGGTGAACTATGCC
TGGTCAGGACGAAGTCAGGGGAAACCCTGATGGAGGTCCGTAGCGATTCTGACGTGCAAA
TCGATCGTCGGAACTGGGTATAGG
>Vespula_flavopilosa
TGAGGAACCCGAAAGATCGAATGGGGAGATTCAGCGTCAGCGGCGCTGGCTCGGCCGAGT
GAACGATGTTACGGACTACGGTATCGCGACACGTTATCACTCATGCCTTGTCCGGCGTCG
TCGTCGTGCACTTCTCCTCTAGTAGAACGTCGCGACCCGTTGGGTGCCGGTCTACGGTCC
GAGCGGTAGACTGTCGCGTCGCTTCGGCGCACGCGTCAGACCCTCGGTCGCCCGGCCGGC
TGCCCGGCGGTCGAACTTATAAGGTATCTTGCCGCAATTGTAAAACTGCGTCGGGCCCGC
CGCAAGCGCGGTCAGTGTCTCGGAGGTACGGACCCGGTGCCGTCCCCGAGCCTGACCAAC
TGTTGGCAGGCGGAGTCCTCGGACGGGCAATACACAATAATACCGGTCTGCGACGCTACT
GCTTTGGGTACTCTCAGGACCCGTCTTGAAACACGGACCAAGGAGTCTAACATGTGCGCG
AGTCATTGGGACCGCAAAGCCTAAAGGCGTAATGAAAGTGAAGGTCGACCTCGCGTCGAC
CGAGGGAGGATGGGCCGCGTTAAGACGCGGCTCCGCACTCCCGGGGCGTCTCGTTCTCAT
TGCGAGAAGAGGCGCACCCAGAGCGTACACGTTGGGACCCGAAAGATGGTGAACTATGCC
TGGTCAGGACGAAGTCAGGGGAAACCCTGATGGAGGTCCGTAGCGATTCTGACGTGCAAA
TCGATCGTCGGAACTGGGTATAGG
>Vespula_germanica
TGAGGAACCCGAAAGATCGAATGGGGAGATTCAGCGTCAGCGGCGCTGGCTCGGCCGAGT
GAACGATGTTACGGACTACGGTATCGCGACACGTTATCACTCATGCCTTGTCCGGCGTCG
TCGTCGTGCACTTCTCCTCTAGTAGAACGTCGCGACCCGTTGGGTGCCGGTCTACGGTCC
GAGCGGTAGACTGTCGCGTCGCTTCGGCGCACGCGTCAGACCCTCGGTCGCCCGGCCGGC
TGCCCGGCGGTCGAACTTATAAGGTATCTTGCCGCAATTGTAAAACTGCGTCGGGCCCGC
CGCAAGCGCGGTCAGTGTCTCGGAGGTACGGACCCGGTGCCGTCCCCGAGCCTGACCAAC
TGTTGGCAGGCGGAGTCCTCGGACGGGCAATACACAATAATACCGGTCTGCGACGCTACT
GCTTTGGGTACTCTCAGGACCCGTCTTGAAACACGGACCAAGGAGTCTAACATGTGCGCG
AGTCATTGGGACCGCAAAGCCTAAAGGCGTAATGAAAGTGAAGGTCGACCTCGCGTCGAC
CGAGGGAGGATGGGCCGCGTTAAGACGCGGCTCCGCACTCCCGGGGCGTCTCGTTCTCAT
TGCGAGAAGAGGCGCACCCAGAGCGTACACGTTGGGACCCGAAAGATGGTGAACTATGCC
TGGTCAGGACGAAGTCAGGGGAAACCCTGATGGAGGTCCGTAGCGATTCTGACGTGCAAA
TCGATCGTCGGAACTGGGTATAGG
>Vespula_maculifrons
TGAGGAACCCGAAAGATCGAATGGGGAGATTCAGCGTCAGCGGCGCTGGCTCGGCCGAGT
GAACGATGTTACGGACTACGGTATCGCGACACGTTATCACTCATGCCTTGTCCGGCGTCG
TCGTCGTGCACTTCTCCTCTAGTAGAACGTCGCGACCCGTTGGGTGCCGGTCTACGGTCC
GAGCGGTAGACTGTCGCGTCGCTTCGGCGCACGCGTCAGACCCTCGGTCGCCCGGCCGGC
TGCCCGGCGGTCGAACTTATAAGGTATCTTGCCGCAATTGTAAAACTGCGTCGGGCCCGC
CGCAAGCGCGGTCAGTGTCTCGGAGGTACGGACCCGGTGCCGTCCCCGAGCCTGACCAAC
TGTTGGCAGGCGGAGTCCTCGGACGGGCAATACACAATAATACCGGTCTGCGACGCTACT
GCTTTGGGTACTCTCAGGACCCGTCTTGAAACACGGACCAAGGAGTCTAACATGTGCGCG
AGTCATTGGGACCGCAAAGCCTAAAGGCGTAATGAAAGTGAAGGTCGACCTCGCGTCGAC
CGAGGGAGGATGGGCCGCGTTAAGACGCGGCTCCGCACTCCCGGGGCGTCTCGTTCTCAT
TGCGAGAAGAGGCGCACCCAGAGCGTACACGTTGGGACCCGAAAGATGGTGAACTATGCC
TGGTCAGGACGAAGTCAGGGGAAACCCTGATGGAGGTCCGTAGCGATTCTGACGTGCAAA
TCGATCGTCGGAACTGGGTATAGG
>Vespula_pensylvanica
TGAGGAACCCGAAAGATCGAATGGGGAGATTCAGCGTCAGCGGCGCTGGCTCGGCCGAGT
GAACGATGTTACGGACTACGGTATCGCGACACGTTATCACTCATGCCTTGTCCGGCGTCG
TCGTCGTGCACTTCTCCTCTAGTAGAACGTCGCGACCCGTTGGGTGCCGGTCTACGGTCC
GAGCGGTAGACTGTCGCGTCGCTTCGGCGCACGCGTCAGACCCTCGGTCGCCCGGCCGGC
TGCCCGGCGGTCGAACTTATAAGGTATCTTGCCGCAATTGTAAAACTGCGTCGGGCCCGC
CGCAAGCGCGGTCAGTGTCTCGGAGGTACGGACCCGGTGCCGTCCCCGAGCCTGACCAAC
TGTTGGCAGGCGGAGTCCTCGGACGGGCAATACACAATAATACCGGTCTGCGACGCTACT
GCTTTGGGTACTCTCAGGACCCGTCTTGAAACACGGACCAAGGAGTCTAACATGTGCGCG
AGTCATTGGGACCGCAAAGCCTAAAGGCGTAATGAAAGTGAAGGTCGACCTCGCGTCGAC
CGAGGGAGGATGGGCCGCGTTAAGACGCGGCTTCGCACTCCCGGGGCGTCTCGTTCTCAT
TGCGAGAAGAGGCGCACCCAGAGCGTACACGTTGGGACCCGAAAGATGGTGAACTATGCC
TGGTCAGGACGAAGTCAGGGGAAACCCTGATGGAGGTCCGTAGCGATTCTGACGTGCAAA
TCGATCGTCGGAACTGGGTATAGG
>Vespula_squamosa
TGAGGAACCCGAAAGATCGAATGGGGAGATTCAGCGTCAGCGGCGCTGGCTCGGCCGAGT
GAGCGATGTCGCGGACTACGGTATCGCGACGCGTCATCACTCATGCCTTGTCCGGCGTCG
TCGTCGTGCACTTCTCCTCTAGTAGAACGTCGCGACCCGTTGGGTGCCGGTCTACGGTCC
GAGCGGTGGACTGTCGCGTCGCTTCGGCGCACGCGTCAGACCCTCGGTCGCCCGGCCGGC
TGCCCGGCGGTCGAGCTTATAAGGTATCTTGCCGCAATTATTAAAATGCGTCGGGCCCGC
CGCAAGCGCGGTCAGTGTCTCGGAGGTACGGACCCGGTGCCGTCCCCGAGCCTGACCAAC
TGTTGGCAGGCGGAGTCCTCGGACGGGCAATACACAATAATACCGGTCTGCGACGCTACT
GCTTTGGGTACTCTCAGGACCCGTCTTGAAACACGGACCAAGGAGTCTAACATGTGCGCG
AGTCATTGGGACTGCGAAGCCTAAAGGCGTAATGAAAGTGAAGGTCGACCTCGCGTCGAC
CGAGGGAGGATGGGCCGCGTTAAGACGCGGCTCCGCACTCCCGGGGCGTCTCGTTCTCAT
TGCGAGAAGAGGCGCACCCAGAGCGTACACGTTGGGACCCGAAAGATGGTGAACTATGCC
TGGTCAGGACGAAGTCAGGGGAAACCCTGATGGAGGTCCGTAGCGATTCTGACGTGCAAA
TCGATCGTCGGAACTGGGTATAGG
>Vespula_vidua
CGAATGGGGAGATTCAGCGTCAGCGGCGCTGGCTCGGCCGAGTGAGCGATGTTGCGGACT
ACGGTATCGCGGCGCGTTATCACTCATGCCTTGTCCGGTGTCGTCGTCGTGCACTTCTCC
TCTAGTAGAACGTCGCGACCCGTTGGGTGCCGGTCTACGGTCCGAGCGGTAGACTGTCGC
GTCGCTTCGGCGCACGCGTCAGACCCTCGGTCGCCCGGCCGGCTGCCCGGCGGTCGAACT
TATAAGGTATCTTGCCGCAATTATCAAACTGCGTCGGGCCCGCCGCAAGCGCGGTCAGTG
TCTCGGAGGTACGGACCCGGTGCCGTCCCCGAGCCTGACCAACTGTTGGCAGGCGGAGTC
CTCGGACGGGCAATACACAATAATACCGGTCTGCGACGCTACTGCTTTGGGTACTCTCAG
GACCCGTCTTGAAACACGGACCAAGGAGTCTAACATGTGCGCGAGTCATTGGGACTGCGA
AGCCTAAAGGCGTAATGAAAGTGAAGGTCGACCTCGCGTCGACCGAGGGAGGATGGGCCG
CGTTGAGACGCGGCTCCGCACTCCCGGGGCGTCTCGTTCTCATTGCGAGAAGAGGCGCAC
CCAGAGCGTACACGTTGGGACCCGAAAGATGGTGAACTATGCCTGGTCAGGACGAAGTCA
GGGGAAACCCTGATGGAGGTCCGTAGCGATTCTGACGTGCAAATCGATCGTCGGAACTGG
GTATAGG
