# Supplementary material for: Colony size is linked to paternity frequency and paternity skew in yellowjacket wasps and hornets
Source: BMC Evol Biol. 2014 Dec 30;14:2625. doi: 10.1186/s12862-014-0277-x (PMC4298054; doi:10.1186/s12862-014-0277-x)
Supplement: Additional file 4: — Phylogenetic data. This file contains the sequences, alignments and tree from our phylogeny. [file 12862_2014_277_MOESM4_ESM.zip › Final_Phylo/allvespinesnc23_28S_alignment.fasta]

>Dolichovespula_arenaria
------------------------------------------------------------
------------------------------------------------------------
------------------------------------------------------------
------------------------------------------------------------
------------------------------------------------------------
------------------------------------------------------------
---------tgaggaacccgaaagatcgaatggggagattcagcgtcagcggcgctggct
cggccgagtgagcgatgttgcggactacgg-atcgcgacacgttatcgct-catgccttg
tccggtgtcgtcgtcgtgcacttcttctctagtagaacgtcgcgacccgttgggtgccgg
t-ctacggtccgagcggtagactgtcgcgtcgcttcggcgcacgcgtcagaccctcggtc
gcccggccggctgcccggcggtctaacttataaggtatcttgccgcaattatcgaactgc
gtcgggcccgccgcaagcgcggtcagtgtct--cggaggtacggacccggtgccggcacc
gagcctgaccagctgttggcaggcggagtcctcggacgggcaatacacaa--taataccg
gtctgcgacgctactgctttgggtactctcaggacccgtcttgaaacacggaccaaggag
tctaacatgtgcgcgagtcattgggactgcaaagcctaaaggcgtaatgaaagtgaaggt
cgacctcgcgtcgaccgagggaggatgggccgcgttaagacgcggctccgcactcccggg
gcgtctcgttctcattgcgagaagaggcgcacccagagcgtacacgttgggacccgaaag
atggtgaactatgcctggtcaggacgaagtcaggggaaaccctgatggaggtccgtagcg
attctgacgtgcaaatcgatcgtcggaactgggtatagg---------------------
------------------------------------------------------------
------------------------------------------------------------
------------------------------------------------------------
------------------------------------------------------------
------------------------------------------------------------
------------------------------------------------------------
------------------------------------------------------------
------------------------------------------------------------
------------------------------------------------------------
------------------------------------------------------------
------------------------------------------------------------
------------------------------------------------------------
------------------------------------------------------------
------------------------------------------------------------
------------------------------------------------------------
------------------------------------------------------------
------------------------------------------------------------
----------------------------
>Dolichovespula_maculata
------------------------------------------------------------
------------------------------------------------------------
------------------------------------------------------------
------------------------------------------------------------
------------------------------------------------------------
------------------------------------------------------------
---------tgaggaacccgaaagatcgaatggggagattcagcgtcagcggcgctggct
cggccgagcgagcgatgttgcggactacgg-atcgcgacacgtcatcgct-catgccttg
tccggtgtcgtcgtcgtgcacttcttctctagtagaacgtcgcgacccgttgggtgccgg
t-ctacggtccgagcggtagactgtcgcgtcgcttcggcgcacgcgtcagaccctcggtc
gcccggccggctgcccggcggtcgaacttataaggtatcttgccgcaattatcgaactgc
gtcgggcccgccgcaagcgcggtcagtgtct--cggaggtacggacccggtgccggcacc
gagcctgaccagctgttggcaggcggagtcctcggacgggcaatacacaa--taataccg
gtctgcgacgctactgctttgggtactctcaggacccgtcttgaaacacggaccaaggag
tctaacatgtgcgcgagtcattgggactgcaaagcctaaaggcgtaatgaaagtgaaggt
cgacctcgcgtcgaccgagggaggatgggccgcgttaagacgcggctccgcactcccggg
gcgtctcgttctcattgcgagaagaggcgcacccagagcgtacacgttgggacccgaaag
atggtgaactatgcctggtcaggacgaagtcaggggaaaccctgatggaggtccgtagcg
attctgacgtgcaaatcgatcgtcggaactgggtatagg---------------------
------------------------------------------------------------
------------------------------------------------------------
------------------------------------------------------------
------------------------------------------------------------
------------------------------------------------------------
------------------------------------------------------------
------------------------------------------------------------
------------------------------------------------------------
------------------------------------------------------------
------------------------------------------------------------
------------------------------------------------------------
------------------------------------------------------------
------------------------------------------------------------
------------------------------------------------------------
------------------------------------------------------------
------------------------------------------------------------
------------------------------------------------------------
----------------------------
>Dolichovespula_media
------------------------------------------------------------
------------------------------------------------------------
------------------------------------------------------------
------------------------------------------------------------
------------------------------------------------------------
------------------------------------------------------------
---------tgaggaacccgaaagatcgaatggggagattcagcgtcagcggcgctggct
cggccgagcgagcgatgttgcggactacgg-atcgcgacacgtcatcgct-catgccttg
tccggtgtcgtcgtcgtgcacttcttctctagtagaacgtcgcgacccgttgggtgccgg
t-ctacggtccgagcggtagactgtcgcgtcgcttcggcgcacgcgtcagaccctcggtc
gcccggccggctgcccggcggtcgaacttataaggtatcttgccgcaattatcgaactgc
gtcgggcccgccgcaagcgcggtcagtgtct--cggaggtacggacctggtgccggcacc
gagcctgaccagctgttggcaggcggagtcctcggacgggcaatacacaa--taataccg
gtctgcgacgctactgctttgggtactctcaggacccgtcttgaaacacggaccaaggag
tctaacatgtgcgcgagtcattgggactgcaaagcctaaaggcgtaatgaaagtgaaggt
cgacctcgcgtcgaccgagggaggatgggccgcgttaagacgcggctccgcactcccggg
gcgtctcgttctcattgcgagaagaggcgcacccagagcgtacacgttgggacccgaaag
atggtgaactatgcctggtcaggacgaagtcaggggaaaccctgatggaggtccgtagcg
attctgacgtgcaaatcgatcgtcggaactgggtatagg---------------------
------------------------------------------------------------
------------------------------------------------------------
------------------------------------------------------------
------------------------------------------------------------
------------------------------------------------------------
------------------------------------------------------------
------------------------------------------------------------
------------------------------------------------------------
------------------------------------------------------------
------------------------------------------------------------
------------------------------------------------------------
------------------------------------------------------------
------------------------------------------------------------
------------------------------------------------------------
------------------------------------------------------------
------------------------------------------------------------
------------------------------------------------------------
----------------------------
>Dolichovespula_saxonica
------------------------------------------------------------
------------------------------------------------------------
------------------------------------------------------------
------------------------------------------------------------
------------------------------------------------------------
------------------------------------------------------------
---------tgaggaacccgaaagatcgaatggggagattcagcgtcagcggcgctggct
cggccgagtgagcgatgttgcggactacgg-atcgcgacacgttatcgct-catgccttg
tccggtgtcgtcgtcgtgcacttcttctctagtagaacgtcgcgacccgttgggtgccgg
t-ctacggtccgagcggtagactgtcgcgtcgcttcggcgcacgcgtcagaccctcggtc
gcccggccggctgcccggcggtctaacttataaggtatcttgccgcaattatcgaactgc
gtcgggcccgccgcaagcgcggtcagtgtct--cggaggtacggacccggtgccggcacc
gagcctgaccagctgttggcaggcggagtcctcggacgggcaatacacaa--taataccg
gtctgcgacgctactgctttgggtactctcaggacccgtcttgaaacacggaccaaggag
tctaacatgtgcgcgagtcattgggactgcaaagcctaaaggcgtaatgaaagtgaaggt
cgacctcgcgtcgaccgagggaggatgggccgcgttaagacgcggctccgcactcccggg
gcgtctcgttctcattgcgagaagaggcgcacccagagcgtacacgttgggacccgaaag
atggtgaactatgcctggtcaggacgaagtcaggggaaaccctgatggaggtccgtagcg
attctgacgtgcaaatcgatcgtcggaactgggtatagg---------------------
------------------------------------------------------------
------------------------------------------------------------
------------------------------------------------------------
------------------------------------------------------------
------------------------------------------------------------
------------------------------------------------------------
------------------------------------------------------------
------------------------------------------------------------
------------------------------------------------------------
------------------------------------------------------------
------------------------------------------------------------
------------------------------------------------------------
------------------------------------------------------------
------------------------------------------------------------
------------------------------------------------------------
------------------------------------------------------------
------------------------------------------------------------
----------------------------
>Dolichovespula_sylvestris
------------------------------------------------------------
------------------------------------------------------------
------------------------------------------------------------
------------------------------------------------------------
------------------------------------------------------------
------------------------------------------------------------
---------tgaggaacccgaaagatcgaatggggagattcagcgacagcggcgctggct
cggccgagtgagcgatgttgcggactacgg-atcgcgacacgttatcgct-catgccttg
tccggtgtcgtcgtcgtgcacttcttctctagtagaacgtcgcgacccgttgggtgccgg
t-ctacggtccgagcggtagactgtcgcgtcgcttcggcgcacgcgtcagaccctcggtc
gcccggccggctgcccggcggtctaacttataaggtatcttgccgcaattatcgaactgc
gtcgggcccgccgcaagcgcggtcagtgtct--cggaggtacggacccggtgccggcacc
gagcctgaccagctgttggcaggcggagtcctcggacgggcaatacacaa--taataccg
gtctgcgacgctactgctttgggtactctcaggacccgtcttgaaacacggaccaaggag
tctaacatgtgcgcgagtcattgggaccgcaaagcctaaaggcgtaatgaaagtgaaggt
cgacctcgcgtcgaccgagggaggatgggccgcgttaagacgcggctccgcactcccggg
gcgtctcgttctcattgcgagaagaggcgcacccagagcgtacacgttgggacccgaaag
atggtgaactatgcctggtcaggacgaagtcaggggaaaccctgatggaggtccgtagcg
attctgacgtgcaaatcgatcgtcggaactgggtatagg---------------------
------------------------------------------------------------
------------------------------------------------------------
------------------------------------------------------------
------------------------------------------------------------
------------------------------------------------------------
------------------------------------------------------------
------------------------------------------------------------
------------------------------------------------------------
------------------------------------------------------------
------------------------------------------------------------
------------------------------------------------------------
------------------------------------------------------------
------------------------------------------------------------
------------------------------------------------------------
------------------------------------------------------------
------------------------------------------------------------
------------------------------------------------------------
----------------------------
>Polistes_dominula
------------------------------------------------------------
------------------------------------------------------------
------------------------------------------------------------
------------------------------------------------------------
------------------------------------------------------------
------------------------------------------------------------
---------tgaggaacccgaaagatcgaatgggaagattcagcgtcaacggcgttaact
cggcggatcgtgcgtcgtctcggacttcggtcttgggactcgtaatctttccatgccttg
tttggcgtcgtcgtcgtgcacttcttccctagtagaacgtcgcgacccgttgggtgtcgg
t-ctacggtccgagcggtagactgtcgcgtcgcttcggcgcacgcggcagacccttgggc
acctggccggctgcccggcggtcgaacttataaggtatcttgccgcaatttttgaactgc
gtcgggcccgtcgcaagcgaggccagtgtcttacggagttacggacctagtgccgtaccc
gtggctggccagctgttggcaggcggagtcctttgacgggcaatacacaatgtgataccg
gtctgcgacgctactgctttgggtactctcaggacccgtcttgaaacacggaccaaggag
tctaacatgtgcgcgagtcattgggactgcaaaacctaaaggcgcaatgaaagtgaaggt
cgtactaaggtcgaccgagggaggatgggccgcgtttatgcgcggctccgcactcccggg
gcgtctcgttctcattgcgagaagaggcgcacccagagcgtacacgttgggacccgaaag
atggtgaactatgcctggtcaggacgaagtcaggggaaaccctgatggaggtccgtagcg
attctgacgtgcaaatcgatcgtcggaactgggtatagg---------------------
------------------------------------------------------------
------------------------------------------------------------
------------------------------------------------------------
------------------------------------------------------------
------------------------------------------------------------
------------------------------------------------------------
------------------------------------------------------------
------------------------------------------------------------
------------------------------------------------------------
------------------------------------------------------------
------------------------------------------------------------
------------------------------------------------------------
------------------------------------------------------------
------------------------------------------------------------
------------------------------------------------------------
------------------------------------------------------------
------------------------------------------------------------
----------------------------
>Vespa_affinis made up by phyloGenerator
------------------------------------------------------------
------------------------------------------------------------
------------------------------------------------------------
------------------------------------------------------------
------------------------------------------------------------
------------------------------------------------------------
------------------------------------------------------------
------------------------------------------------------------
------------------------------------------------------------
------------------------------------------------------------
------------------------------------------------------------
------------------------------------------------------------
------------------------------------------------------------
------------------------------------------------------------
------------------------------------------------------------
------------------------------------------------------------
------------------------------------------------------------
------------------------------------------------------------
------------------------------------------------------------
------------------------------------------------------------
------------------------------------------------------------
------------------------------------------------------------
------------------------------------------------------------
------------------------------------------------------------
------------------------------------------------------------
------------------------------------------------------------
------------------------------------------------------------
------------------------------------------------------------
------------------------------------------------------------
------------------------------------------------------------
------------------------------------------------------------
------------------------------------------------------------
------------------------------------------------------------
------------------------------------------------------------
------------------------------------------------------------
------------------------------------------------------------
----------------------------
>Vespa_analis made up by phyloGenerator
------------------------------------------------------------
------------------------------------------------------------
------------------------------------------------------------
------------------------------------------------------------
------------------------------------------------------------
------------------------------------------------------------
------------------------------------------------------------
------------------------------------------------------------
------------------------------------------------------------
------------------------------------------------------------
------------------------------------------------------------
------------------------------------------------------------
------------------------------------------------------------
------------------------------------------------------------
------------------------------------------------------------
------------------------------------------------------------
------------------------------------------------------------
------------------------------------------------------------
------------------------------------------------------------
------------------------------------------------------------
------------------------------------------------------------
------------------------------------------------------------
------------------------------------------------------------
------------------------------------------------------------
------------------------------------------------------------
------------------------------------------------------------
------------------------------------------------------------
------------------------------------------------------------
------------------------------------------------------------
------------------------------------------------------------
------------------------------------------------------------
------------------------------------------------------------
------------------------------------------------------------
------------------------------------------------------------
------------------------------------------------------------
------------------------------------------------------------
----------------------------
>Vespa_crabro
------------------------------------------------------------
------------------------------------------------------------
------------------------------------------------------------
------------------------------------------------------------
------------------------------------------------------------
------------------------------------------------------------
---------tgaggaacccgaaagatcgaatggggagattcagcgtcagcggcgctggct
cggccgagtgagcgatgttgccgactacgg-ttggcgacacgttatcact-catgccttg
tccggtgtcgtcgtcgtgcacttctcctctagtagaacgtcgcgacccgttgggtgccgg
tcctacggtccgagcggtagactgtcgcgtcgcttcggcgcacgcgtcagaccctcggtc
gcccggccggctgcccggcggtcgaacttataaggtatcttgccgcaattatcgaactgc
gtcgggcccgccgcaagcgcggtcagtgtct--cggaggtacggacccggtgccgtcccc
gagcctgaccagctgttggcaggcggagtcctctgacgggcaatacacaa--taataccg
gtctgcgacgctactgctttgggtactctcaggacccgtcttgaaacacggaccaaggag
tctaacatgtgcgcgagtcattgggactgcaaagcctaaaggcgtaatgaaagtgaaggt
cgacctcgcgtcgaccgagggaggatgggccgcgttaagacgcggctccgcactcccggg
gcgtctcgttctcattgcgagaagaggcgcacccagagcgtacacgttgggacccgaaag
atggtgaactatgcctggtcaggacgaagtcaggggaaaccctgatggaggtccgtagcg
attctgacgtgcaaatcgatcgtcggaactgggtatagg---------------------
------------------------------------------------------------
------------------------------------------------------------
------------------------------------------------------------
------------------------------------------------------------
------------------------------------------------------------
------------------------------------------------------------
------------------------------------------------------------
------------------------------------------------------------
------------------------------------------------------------
------------------------------------------------------------
------------------------------------------------------------
------------------------------------------------------------
------------------------------------------------------------
------------------------------------------------------------
------------------------------------------------------------
------------------------------------------------------------
------------------------------------------------------------
----------------------------
>Vespa_ducalis
------------------------------------------------------------
------------------------------------------------------------
------------------------------------------------------------
------------------------------------------------------------
------------------------------------------------------------
------------------------------------------------------------
----aaacctgaggaacccgaaagatcgaatggggagattcagcgtcagcggcgctggct
cggccgagtgagcgttgttgccgactacgg-ttggcgacacgttatcact-catgccttg
tccggtgtcgtcgtcgtgcacttctcctctagtagaacgtcgcgacccgttgggtgccgg
tcctacggtccgagcggtagactgtcgcgtcgcttcggcgcacgcgtcagaccctcggtc
tcccggccggctgcccggcggtcgaacttataaggtatcttgccgcaattatcgaactgc
gtcgggcccgccgcaagcgcggtcagtgtct--cggaggtacggacccggtgccgtcccc
gagcctgaccagctgttggcaggcggagtcctcggacgggcaatacacaa--taataccg
gtctgcgacgctactgctttgggtactctcaggacccgtcttgaaacacggaccaaggag
tctaacatgtgcgcgagtcattgggactgcaaagcctaaaggcgtaatgaaagtgaaggt
cgacctcgcgtcgaccgagggaggatgggccgcgttaagacgcggctccgcactcccggg
gcgtctcgttctcattgcgagaagaggcgcacccagagcgtacacgttgggacccgaaag
atggtgaactatgcctggtcaggacgaagtcaggggaaaccctgatggaggtccgtagcg
attctgacgtgcaaatcgatcgtcggaactgggtataggggcgaaagactaatcgaacca
tctagtagctggttccctccgaagtttccctcaggatagctggcactcgcccgttctctt
cgaacgtaaacgagtctcatctggtaaagcgaatgattagaggccttggggccgaaacga
cctcaacctattctcaaactttaaatgggtgagatctctggcttgcttgaactatgaagc
catgagagatttcggatcagagtgccaagtgggccaattttggtaagcagaactggcgct
gtgggatgaaccaaacgcagagttaaggcgcctaagtcgacgcttatgggataccatgaa
aggcgttggttgcttaagacagcaggacggtggccatggaagttggaatccgctaaggag
tgtgtaacaactcacctgccgaagcaactagccctgaaaatggatggcgctgaagcgtcg
cgcctatactctgccgtcagcggcaagtgtggcggtttgcccttacggggcgtcgctatg
aagccctgacgagtaggagggtcgcggcggtgtgcgcagaagggtctgggcgtgagcctg
cctggagccgccgtcggtgcagatcttggtggtagtagcaaatactccagcgaggccctg
gaggactgacgtggagaagggtttcgtgtgaacagccgttgcacacgagtcagtcgatcc
taagccctaggagaaatcctatgtcgatgacggtgtgcatacataatgttgttcgtaagt
aacgacacacacccgtcgggcgaaagggaatccggttcctattccggaacccggcagcgg
aaccgcatgcaattcgggccctcgtaagagtgttcgtcggggtaacccaaaatgacctgg
agacgccgtcgggagatccgggaagagttttcttttctgtataagcgttcgagttccctg
gaaacctctagcagggagatagggtttggaacgcgaagagcaccgcagttgcggcggtgt
ccggatcttcccctcggaccttgaaaatccaggagagggccacgtggaggtgtcgcgccg
gttcgtacccatatccgcagcaggtctc
>Vespa_mandarinia
ggatttccttagtagctgcgagcgaagaggaaatagcccagcactgaatcccccggtaca
gccgcagggaaatgtagtgttcgggaggatccgccttacatcccgaggcgcatgaccgcg
tccaagtccatcttgaatggggccatttacccgtagagggtgccaggcccgtagcgaccg
gtgcagcgtcttgggaggatctctccttagagtcgggttgcttgagagtgcagctctaag
tgggtggtaaactccatctaaggctaaatatgaccacgagaccgatagcgaacaagtacc
gtgagggaaagttgaaaagaactttgaagagagagttcaagagtacgtgaaaccgttcag
gggtaaacctgaggaacccgaaagatcgaatggggagattcagcgtcagcggcgctggct
cggccgagtgagcgatgttgccgactacgg-ttggcgacacgttatcact-catgccttg
tccggtgtcgtcgtcgtgcacttctcctctagtagaacgtcgcgacccgttgggtgccgg
tcctacggtccgagcggtagactgtcgcgtcgcttcggcgcacgcgtcagaccctcggtc
gcccggccggctgcccggcggtcgaacttataaggtatcttgccgcaattatcgaactgc
gtcgggcccgccgcaagcgcggtcagtgtct--cggaggtacggacccggtgccgtcccc
gagcctgaccagctgttggcaggcggagtcctctgacgggcaatacacaa--taataccg
gtctgcgacgctactgctttgggtactctcaggacccgtcttgaaacacggaccaaggag
tctaacatgtgcgcgagtcattgggactgcaaagcctaaaggcgtaatgaaagtgaaggt
cgacctcgcgtcgaccgagggaggatgggccgcgttaagacgcggctccgcactcccggg
gcgtctcgttctcattgcgagaagaggcgcacccagagcgtacacgttgggacccgaaag
atggtgaactatgcctggtcaggacgaagtcaggggaaaccctgatggaggtccgtagcg
attctgacgtgcaaatcgatcgtcggaactgggtataggggcgaaagactaatcgaacca
tctagtagctggttccctccgaagtttccctcaggatagctggcactcgcccgttctctt
cgaacgtaaacgagtctcatctggtaaagcgaatgattagaggccttggggccgaaacga
cctcaacctattctcaaactttaaatgggtgagatctctggcttgcttgaactatgaagc
catgagagatttcggatcagagtgccaagtgggccaattttggtaagcagaactggcgct
gtgggatgaaccaaacgcagagttaaggcgcctaagtcgacgcttatgggataccatgaa
aggcgttggttgcttaagacagcaggacggtggccatggaagttggaatccgctaaggag
tgtgtaacaactcacctgccgaagcaactagccctgaaaatggatggcgctgaagcgtcg
cgcctatactctgccgtcagcggcaagtgtggcggtttgcccttacggggcgtcgctatg
aagccctgacgagtaggagggtcgcggcggtgtgcgcagaagggtctgggcgtgagcctg
cctggagccgccgtcggtgcagatcttggtggtagtagcaaatactccagcgaggccctg
gaggactgacgtggagaagggtttcgtgtgaacagccgttgcacacgagtcagtcgatcc
taagccctaggagaaatcctatgtcgatgacggtgtgcatacataatgttgttcgtaagt
aacgacacacacccgtcgggcgaaagggaatccggttcctattccggaacccggcagcgg
aaccgcatgcaattcgggccctcgtaagagtgttcgtcggggtaacccaaaatgacctgg
agacgccgtcgggagatccgggaagagttttcttttctgtataagcgttcgagttccctg
gaaacctctagcagggagatagggtttggaacgcgaagagcaccgcagttgcggcggtgt
ccggatcttcccctcggaccttgaaaatccaggagagggccacgtggaggtgtcgcgccg
gttcgtacccatatccgcagcaggtctc
>Vespa_simillima
------------------------------------------------------------
------------------------------------------------------------
------------------------------------------------------------
------------------------------------------------------------
------------------------------------------------------------
------------------------------------------------------------
----aaacctgaggaacccgaaagatcgaatggggagattcagcgtcagcggcgctggct
cggccgagtgagcgttgttgcggactacgg-tcggcgacacgttatcact-catgccttg
tccggtgtcgtcgtcgtgcacttctcctctagtagaacgtcgcgacccgttgggtgccgg
tcctacggtccgagcggtagactgtcgcgtcgcttcggcgcacgcgtcagaccctcggtc
gcccggccggctgcccggcggtcgaacttataaggtatcttgccgcaattatcgaactgc
gtcgggcccgccgcaagcgcggtcagtgtct--cggaggtacggacccggtgccgtcccc
gagcctgaccagctgttggcaggcggagtcctcggacgggcaatacacaa--taataccg
gtctgcgacgctactgctttgggtactctcaggacccgtcttgaaacacggaccaaggag
tctaacatgtgcgcgagtcattgggattgcaaagcctaaaggcgtaatgaaagtgaaggt
cgacctcgcgtcgaccgagggaggatgggccgcgttaagacgcggctccgcactcccggg
gcgtctcgttctcattgcgagaagaggcgcacccagagcgtacacgttgggacccgaaag
atggtgaactatgcctggtcaggacgaagtcaggggaaaccctgatggaggtccgtagcg
attctgacgtgcaaatcgatcgtcggaactgggtatagg-gcgaaagactaatcgaacca
tctagtagctggttccctccgaagtttccctcaggatagctggcactcgcccgttctctt
cgaacgtaaacgagtctcatctggtaaagcgaatgattagaggccttggggccgaaacga
cctcaacctattctcaaactttaaatgggtgagatctctggcttgcttgaactatgaagc
catgagagatttcggatcagagtgccaagtgggccaatttt-------------------
------------------------------------------------------------
------------------------------------------------------------
------------------------------------------------------------
------------------------------------------------------------
------------------------------------------------------------
------------------------------------------------------------
------------------------------------------------------------
------------------------------------------------------------
------------------------------------------------------------
------------------------------------------------------------
------------------------------------------------------------
------------------------------------------------------------
------------------------------------------------------------
----------------------------
>Vespa_simillima_simillima made up by phyloGenerator
------------------------------------------------------------
------------------------------------------------------------
------------------------------------------------------------
------------------------------------------------------------
------------------------------------------------------------
------------------------------------------------------------
------------------------------------------------------------
------------------------------------------------------------
------------------------------------------------------------
------------------------------------------------------------
------------------------------------------------------------
------------------------------------------------------------
------------------------------------------------------------
------------------------------------------------------------
------------------------------------------------------------
------------------------------------------------------------
------------------------------------------------------------
------------------------------------------------------------
------------------------------------------------------------
------------------------------------------------------------
------------------------------------------------------------
------------------------------------------------------------
------------------------------------------------------------
------------------------------------------------------------
------------------------------------------------------------
------------------------------------------------------------
------------------------------------------------------------
------------------------------------------------------------
------------------------------------------------------------
------------------------------------------------------------
------------------------------------------------------------
------------------------------------------------------------
------------------------------------------------------------
------------------------------------------------------------
------------------------------------------------------------
------------------------------------------------------------
----------------------------
>Vespa_velutina
------------------------------------------------------------
------------------------------------------------------------
------------------------------------------------------------
------------------------------------------------------------
------------------------------------------------------------
------------------------------------------------------------
------------------------------------------------------------
------------------------------------------------------------
------------------------------------------------------------
------------------------------------------------------------
------------------------------------------------------------
------------------------------------------------------------
------------------------------------------------------------
------------------------------------------------------------
-------------------attgggattgcaaagcctaaaggcgtaatgaaagtgaaggt
cgacctcgcgtcgaccgagggaggatgggccgcgttaagacgcggctccgcactcccggg
gcgtctcgttctcattgcgagaagaggcgcacccagagcgtacacgttgggacccgaaag
atggtgaactatgcctggtcaggacgaagtcaggggaaaccctgatggaggtccgtagcg
attctgacgtgcaaatcgatcgtcggaactgggtataggggcgaaagactaatcgaacca
tctagtagctggttccctccgaagtttccctcaggatagctggcactcgcccgttctctt
cgaacgtaaacgagtctcatctggtaaagcgaatgattagaggccttggggccgaaacga
cctcaacctattctcaaactttaaatgggtgagatctctggcttgcttgaactatgaagc
catgagagatttcggatcagagtgccaagtgggccaattttggtaagcagaactggcgct
gtgggatgaaccaaacgcagagttaaggcgcctaagtcgacgcttatgggataccatgaa
aggcgttggttgcttaagacagcaggacggtggccatggaagttggaatccgctaaggag
tgtgtaacaactcacctgccgaagcaactagccctgaaaatggatggcgctgaagcgtcg
cgcctatactctgccgtcagcggcaagtgtggcggtttgcccttacggggcgtcgctatg
aagccctgacgagtaggagggtcgcggcggtgtgcgcagaagggtctgggcgtgagcctg
cctggagccgccgtcggtgcagatcttggtggtagtagcaaatactccagcgaggccctg
gaggactgacgtggagaagggtttcgtgtgaacagccgttgcacacgagtcagtcgatcc
taagccctaggagaaatcctatgtcgatgacggtgtgcatacataatgttgttcgtaagt
aacgacacacacccgtcgggcgaaagggaatccggttcctattccggaacccggcagcgg
aaccgcatgcaattcgggccctcgtaagagtgttcgtcggggtaacccaaaatgacctgg
agacgccgtcgggagatccgggaagagttttcttttctgtataagcgttcgagttccctg
gaaacctctagcagggagatagggtttggaacgcgaagagcaccgcagttgcggcggtgt
ccggatcttcccctcggaccttgaaaatccaggagagggccacgtggaggtgtcgcgccg
gttcgtacccatatccgcagcaggtctc
>Vespula_acadica
------------------------------------------------------------
------------------------------------------------------------
------------------------------------------------------------
------------------------------------------------------------
------------------------------------------------------------
------------------------------------------------------------
---------tgaggaacccgaaagatcgaatggggagattcagcgtcagcggcgctggct
cggccgagtgagcgatgttgcggactacggtatcgcggcgcgttatcact-catgccttg
tccggtgtcgtcgtcgtgcacttctcctctagtagaacgtcgcgacccgttgggtgccgg
t-ctacggtccgagcggtagactgtcgcgtcgcttcggcgcacgcgtcagaccctcggtc
gcccggccggctgcccggcggtcgaacttataaggtatcttgccgcaattatcaaactgc
gtcgggcccgccgcaagcgcggtcagtgtct--cggaggtacggacccggtgccgtcccc
gagcctgaccaactgttggcaggcggagtcctcggacgggcaatacacaa--taataccg
gtctgcgacgctactgctttgggtactctcaggacccgtcttgaaacacggaccaaggag
tctaacatgtgcgcgagtcattgggactgcgaagcctaaaggcgtaatgaaagtgaaggt
cgacctcgcgtcgaccgagggaggatgggccgcgttgagacgcggctccgcactcccggg
gcgtctcgttctcattgcgagaagaggcgcacccagagcgtacacgttgggacccgaaag
atggtgaactatgcctggtcaggacgaagtcaggggaaaccctgatggaggtccgtagcg
attctgacgtgcaaatcgatcgtcggaactgggtatagg---------------------
------------------------------------------------------------
------------------------------------------------------------
------------------------------------------------------------
------------------------------------------------------------
------------------------------------------------------------
------------------------------------------------------------
------------------------------------------------------------
------------------------------------------------------------
------------------------------------------------------------
------------------------------------------------------------
------------------------------------------------------------
------------------------------------------------------------
------------------------------------------------------------
------------------------------------------------------------
------------------------------------------------------------
------------------------------------------------------------
------------------------------------------------------------
----------------------------
>Vespula_consobrina
------------------------------------------------------------
------------------------------------------------------------
------------------------------------------------------------
------------------------------------------------------------
------------------------------------------------------------
------------------------------------------------------------
---------tgaggaacccgaaagatcgaatggggagattcagcgtcagcggctctggct
cggccgagtgagcgatgtcgcggactacggtatcgcggcgcgttatcact-catgccttg
tccggtgtcgtcgtcgtgcacttctcctctagtagaacgtcgcgacccgttgggtgccgg
t-ctacggtccgagcggtagactgtcgcgtcgcttcggcgcacgcgtcagaccctcggtc
gcccggccggctgcccggcggtcgaacttataaggtatcttgccgcaattatcaaactgc
gtcgggcccgccgcaagcgcggtcagtgtct--cggaggtacggacccggtgccgtcccc
gagcctgaccaactgttggcaggcggagtcctcggacgggcaatacacaa--taataccg
gtctgcgacgctactgctttgggtactctcaggacccgtcttgaaacacggaccaaggag
tctaacatgtgcgcgagtcattgggactgcgaagcctaaaggcgtaatgaaagtgaaggt
cgacctcgcgtcgaccgagggaggatgggccgcgttgagacgcggctccgcactcccggg
gcgtctcgttctcattgcgagaagaggcgcacccagagcgtacacgttgggacccgaaag
atggtgaactatgcctggtcaggacgaagtcaggggaaaccctgatggaggtccgtagcg
attctgacgtgcaaatcgatcgtcggaactgggtatagg---------------------
------------------------------------------------------------
------------------------------------------------------------
------------------------------------------------------------
------------------------------------------------------------
------------------------------------------------------------
------------------------------------------------------------
------------------------------------------------------------
------------------------------------------------------------
------------------------------------------------------------
------------------------------------------------------------
------------------------------------------------------------
------------------------------------------------------------
------------------------------------------------------------
------------------------------------------------------------
------------------------------------------------------------
------------------------------------------------------------
------------------------------------------------------------
----------------------------
>Vespula_flavopilosa
------------------------------------------------------------
------------------------------------------------------------
------------------------------------------------------------
------------------------------------------------------------
------------------------------------------------------------
------------------------------------------------------------
---------tgaggaacccgaaagatcgaatggggagattcagcgtcagcggcgctggct
cggccgagtgaacgatgttacggactacggtatcgcgacacgttatcact-catgccttg
tccggcgtcgtcgtcgtgcacttctcctctagtagaacgtcgcgacccgttgggtgccgg
t-ctacggtccgagcggtagactgtcgcgtcgcttcggcgcacgcgtcagaccctcggtc
gcccggccggctgcccggcggtcgaacttataaggtatcttgccgcaattgtaaaactgc
gtcgggcccgccgcaagcgcggtcagtgtct--cggaggtacggacccggtgccgtcccc
gagcctgaccaactgttggcaggcggagtcctcggacgggcaatacacaa--taataccg
gtctgcgacgctactgctttgggtactctcaggacccgtcttgaaacacggaccaaggag
tctaacatgtgcgcgagtcattgggaccgcaaagcctaaaggcgtaatgaaagtgaaggt
cgacctcgcgtcgaccgagggaggatgggccgcgttaagacgcggctccgcactcccggg
gcgtctcgttctcattgcgagaagaggcgcacccagagcgtacacgttgggacccgaaag
atggtgaactatgcctggtcaggacgaagtcaggggaaaccctgatggaggtccgtagcg
attctgacgtgcaaatcgatcgtcggaactgggtatagg---------------------
------------------------------------------------------------
------------------------------------------------------------
------------------------------------------------------------
------------------------------------------------------------
------------------------------------------------------------
------------------------------------------------------------
------------------------------------------------------------
------------------------------------------------------------
------------------------------------------------------------
------------------------------------------------------------
------------------------------------------------------------
------------------------------------------------------------
------------------------------------------------------------
------------------------------------------------------------
------------------------------------------------------------
------------------------------------------------------------
------------------------------------------------------------
----------------------------
>Vespula_germanica
------------------------------------------------------------
------------------------------------------------------------
------------------------------------------------------------
------------------------------------------------------------
------------------------------------------------------------
------------------------------------------------------------
---------tgaggaacccgaaagatcgaatggggagattcagcgtcagcggcgctggct
cggccgagtgaacgatgttacggactacggtatcgcgacacgttatcact-catgccttg
tccggcgtcgtcgtcgtgcacttctcctctagtagaacgtcgcgacccgttgggtgccgg
t-ctacggtccgagcggtagactgtcgcgtcgcttcggcgcacgcgtcagaccctcggtc
gcccggccggctgcccggcggtcgaacttataaggtatcttgccgcaattgtaaaactgc
gtcgggcccgccgcaagcgcggtcagtgtct--cggaggtacggacccggtgccgtcccc
gagcctgaccaactgttggcaggcggagtcctcggacgggcaatacacaa--taataccg
gtctgcgacgctactgctttgggtactctcaggacccgtcttgaaacacggaccaaggag
tctaacatgtgcgcgagtcattgggaccgcaaagcctaaaggcgtaatgaaagtgaaggt
cgacctcgcgtcgaccgagggaggatgggccgcgttaagacgcggctccgcactcccggg
gcgtctcgttctcattgcgagaagaggcgcacccagagcgtacacgttgggacccgaaag
atggtgaactatgcctggtcaggacgaagtcaggggaaaccctgatggaggtccgtagcg
attctgacgtgcaaatcgatcgtcggaactgggtatagg---------------------
------------------------------------------------------------
------------------------------------------------------------
------------------------------------------------------------
------------------------------------------------------------
------------------------------------------------------------
------------------------------------------------------------
------------------------------------------------------------
------------------------------------------------------------
------------------------------------------------------------
------------------------------------------------------------
------------------------------------------------------------
------------------------------------------------------------
------------------------------------------------------------
------------------------------------------------------------
------------------------------------------------------------
------------------------------------------------------------
------------------------------------------------------------
----------------------------
>Vespula_maculifrons
------------------------------------------------------------
------------------------------------------------------------
------------------------------------------------------------
------------------------------------------------------------
------------------------------------------------------------
------------------------------------------------------------
---------tgaggaacccgaaagatcgaatggggagattcagcgtcagcggcgctggct
cggccgagtgaacgatgttacggactacggtatcgcgacacgttatcact-catgccttg
tccggcgtcgtcgtcgtgcacttctcctctagtagaacgtcgcgacccgttgggtgccgg
t-ctacggtccgagcggtagactgtcgcgtcgcttcggcgcacgcgtcagaccctcggtc
gcccggccggctgcccggcggtcgaacttataaggtatcttgccgcaattgtaaaactgc
gtcgggcccgccgcaagcgcggtcagtgtct--cggaggtacggacccggtgccgtcccc
gagcctgaccaactgttggcaggcggagtcctcggacgggcaatacacaa--taataccg
gtctgcgacgctactgctttgggtactctcaggacccgtcttgaaacacggaccaaggag
tctaacatgtgcgcgagtcattgggaccgcaaagcctaaaggcgtaatgaaagtgaaggt
cgacctcgcgtcgaccgagggaggatgggccgcgttaagacgcggctccgcactcccggg
gcgtctcgttctcattgcgagaagaggcgcacccagagcgtacacgttgggacccgaaag
atggtgaactatgcctggtcaggacgaagtcaggggaaaccctgatggaggtccgtagcg
attctgacgtgcaaatcgatcgtcggaactgggtatagg---------------------
------------------------------------------------------------
------------------------------------------------------------
------------------------------------------------------------
------------------------------------------------------------
------------------------------------------------------------
------------------------------------------------------------
------------------------------------------------------------
------------------------------------------------------------
------------------------------------------------------------
------------------------------------------------------------
------------------------------------------------------------
------------------------------------------------------------
------------------------------------------------------------
------------------------------------------------------------
------------------------------------------------------------
------------------------------------------------------------
------------------------------------------------------------
----------------------------
>Vespula_pensylvanica
------------------------------------------------------------
------------------------------------------------------------
------------------------------------------------------------
------------------------------------------------------------
------------------------------------------------------------
------------------------------------------------------------
---------tgaggaacccgaaagatcgaatggggagattcagcgtcagcggcgctggct
cggccgagtgaacgatgttacggactacggtatcgcgacacgttatcact-catgccttg
tccggcgtcgtcgtcgtgcacttctcctctagtagaacgtcgcgacccgttgggtgccgg
t-ctacggtccgagcggtagactgtcgcgtcgcttcggcgcacgcgtcagaccctcggtc
gcccggccggctgcccggcggtcgaacttataaggtatcttgccgcaattgtaaaactgc
gtcgggcccgccgcaagcgcggtcagtgtct--cggaggtacggacccggtgccgtcccc
gagcctgaccaactgttggcaggcggagtcctcggacgggcaatacacaa--taataccg
gtctgcgacgctactgctttgggtactctcaggacccgtcttgaaacacggaccaaggag
tctaacatgtgcgcgagtcattgggaccgcaaagcctaaaggcgtaatgaaagtgaaggt
cgacctcgcgtcgaccgagggaggatgggccgcgttaagacgcggcttcgcactcccggg
gcgtctcgttctcattgcgagaagaggcgcacccagagcgtacacgttgggacccgaaag
atggtgaactatgcctggtcaggacgaagtcaggggaaaccctgatggaggtccgtagcg
attctgacgtgcaaatcgatcgtcggaactgggtatagg---------------------
------------------------------------------------------------
------------------------------------------------------------
------------------------------------------------------------
------------------------------------------------------------
------------------------------------------------------------
------------------------------------------------------------
------------------------------------------------------------
------------------------------------------------------------
------------------------------------------------------------
------------------------------------------------------------
------------------------------------------------------------
------------------------------------------------------------
------------------------------------------------------------
------------------------------------------------------------
------------------------------------------------------------
------------------------------------------------------------
------------------------------------------------------------
----------------------------
>Vespula_squamosa
------------------------------------------------------------
------------------------------------------------------------
------------------------------------------------------------
------------------------------------------------------------
------------------------------------------------------------
------------------------------------------------------------
---------tgaggaacccgaaagatcgaatggggagattcagcgtcagcggcgctggct
cggccgagtgagcgatgtcgcggactacggtatcgcgacgcgtcatcact-catgccttg
tccggcgtcgtcgtcgtgcacttctcctctagtagaacgtcgcgacccgttgggtgccgg
t-ctacggtccgagcggtggactgtcgcgtcgcttcggcgcacgcgtcagaccctcggtc
gcccggccggctgcccggcggtcgagcttataaggtatcttgccgcaattattaaaatgc
gtcgggcccgccgcaagcgcggtcagtgtct--cggaggtacggacccggtgccgtcccc
gagcctgaccaactgttggcaggcggagtcctcggacgggcaatacacaa--taataccg
gtctgcgacgctactgctttgggtactctcaggacccgtcttgaaacacggaccaaggag
tctaacatgtgcgcgagtcattgggactgcgaagcctaaaggcgtaatgaaagtgaaggt
cgacctcgcgtcgaccgagggaggatgggccgcgttaagacgcggctccgcactcccggg
gcgtctcgttctcattgcgagaagaggcgcacccagagcgtacacgttgggacccgaaag
atggtgaactatgcctggtcaggacgaagtcaggggaaaccctgatggaggtccgtagcg
attctgacgtgcaaatcgatcgtcggaactgggtatagg---------------------
------------------------------------------------------------
------------------------------------------------------------
------------------------------------------------------------
------------------------------------------------------------
------------------------------------------------------------
------------------------------------------------------------
------------------------------------------------------------
------------------------------------------------------------
------------------------------------------------------------
------------------------------------------------------------
------------------------------------------------------------
------------------------------------------------------------
------------------------------------------------------------
------------------------------------------------------------
------------------------------------------------------------
------------------------------------------------------------
------------------------------------------------------------
----------------------------
>Vespula_vidua
------------------------------------------------------------
------------------------------------------------------------
------------------------------------------------------------
------------------------------------------------------------
------------------------------------------------------------
------------------------------------------------------------
--------------------------cgaatggggagattcagcgtcagcggcgctggct
cggccgagtgagcgatgttgcggactacggtatcgcggcgcgttatcact-catgccttg
tccggtgtcgtcgtcgtgcacttctcctctagtagaacgtcgcgacccgttgggtgccgg
t-ctacggtccgagcggtagactgtcgcgtcgcttcggcgcacgcgtcagaccctcggtc
gcccggccggctgcccggcggtcgaacttataaggtatcttgccgcaattatcaaactgc
gtcgggcccgccgcaagcgcggtcagtgtct--cggaggtacggacccggtgccgtcccc
gagcctgaccaactgttggcaggcggagtcctcggacgggcaatacacaa--taataccg
gtctgcgacgctactgctttgggtactctcaggacccgtcttgaaacacggaccaaggag
tctaacatgtgcgcgagtcattgggactgcgaagcctaaaggcgtaatgaaagtgaaggt
cgacctcgcgtcgaccgagggaggatgggccgcgttgagacgcggctccgcactcccggg
gcgtctcgttctcattgcgagaagaggcgcacccagagcgtacacgttgggacccgaaag
atggtgaactatgcctggtcaggacgaagtcaggggaaaccctgatggaggtccgtagcg
attctgacgtgcaaatcgatcgtcggaactgggtatagg---------------------
------------------------------------------------------------
------------------------------------------------------------
------------------------------------------------------------
------------------------------------------------------------
------------------------------------------------------------
------------------------------------------------------------
------------------------------------------------------------
------------------------------------------------------------
------------------------------------------------------------
------------------------------------------------------------
------------------------------------------------------------
------------------------------------------------------------
------------------------------------------------------------
------------------------------------------------------------
------------------------------------------------------------
------------------------------------------------------------
------------------------------------------------------------
----------------------------
>Vespula_vulgaris made up by phyloGenerator
------------------------------------------------------------
------------------------------------------------------------
------------------------------------------------------------
------------------------------------------------------------
------------------------------------------------------------
------------------------------------------------------------
------------------------------------------------------------
------------------------------------------------------------
------------------------------------------------------------
------------------------------------------------------------
------------------------------------------------------------
------------------------------------------------------------
------------------------------------------------------------
------------------------------------------------------------
------------------------------------------------------------
------------------------------------------------------------
------------------------------------------------------------
------------------------------------------------------------
------------------------------------------------------------
------------------------------------------------------------
------------------------------------------------------------
------------------------------------------------------------
------------------------------------------------------------
------------------------------------------------------------
------------------------------------------------------------
------------------------------------------------------------
------------------------------------------------------------
------------------------------------------------------------
------------------------------------------------------------
------------------------------------------------------------
------------------------------------------------------------
------------------------------------------------------------
------------------------------------------------------------
------------------------------------------------------------
------------------------------------------------------------
------------------------------------------------------------
----------------------------
