# Supplementary material for: Colony size is linked to paternity frequency and paternity skew in yellowjacket wasps and hornets
Source: BMC Evol Biol. 2014 Dec 30;14:2625. doi: 10.1186/s12862-014-0277-x (PMC4298054; doi:10.1186/s12862-014-0277-x)
Supplement: Additional file 4: — Phylogenetic data. This file contains the sequences, alignments and tree from our phylogeny. [file 12862_2014_277_MOESM4_ESM.zip › Final_Phylo/allvespinesnc23_COI.fasta]

>Dolichovespula_arenaria
AACATTATATTTCATCTTTGCTCTTTGAGCAGGAACATTAGGAGCATCAATAAGAATAAT
TATTCGATTAGAATTAAGATCTCCTGGAGCATTAATAAATAATGATCAAATTTATAATTC
TATTATTACTGCTCATGCATTTATTATAATTTTCTTTATAGTTATACCTTTCATAATTGG
AGGATTTGGAAATTGATTAATTCCATTAATATTAGGAGTTCCTGACATAGCATTCCCACG
AATAAATAATATAAGATTTTGACTTCTTCCTCCTTCATTATTTTTACTAATTTTAAGAAA
TTTTATTGGAAGAGGTGTAGGAACTGGATGAACTCTTTATCCACCTTTATCATCAATTAT
AGGTCATAATTCACCTTCAGTAGATTTAGGAATTTTTTCTATTCATATTGCAGGAGTATC
ATCAATTATAGGATCAATTAATTTTATTGTTACAATTTTAAATATACACACTAAAACTCA
TTCATTAAATTTTTTACCATTATTTACATGATCAGTTTTAATTACAGCAATTCTTCTTCT
TTTATCATTACCAGTTTTAGCAGGGGCTATTACTATATTATTAACAGATCGAAATTTTAA
TACATCATTTTTTGATCCAACTGGAGGAGGAGATCCAATTCTTTATCAACATTTATTTTG
ATTTTTTGGTCATCCTGAAGTTTATATTCTTATTCTTCCAGGATTTGGTCTAATTTCTCA
TATTATTACTAATGAAAGAGGAAAAAAGGAAATTTTTGGCTCATTAGGAATAATTTATGC
AATAATTGCTATTGGAATATTAGGATTTATTGTTTGAGCTCATCATATATTTACTGTTGG
ATTAGATATTGATACTCGAGCTTACTTTACATCAGCAACTATAATTATTGCTATTCCTAC
AGGAATTAAGGTATTTAGATGACTAGCTACAATTTATGGATCAAAAATTCAATTTTCACC
CTCTATAATTTGAAGAATAGGATTTATTTTCCTTTTCACACTAGGAGGATTAACAGGTAT
TATTCTATCAAATTCATCTCTTGACATTATACTTCATGATACATATTATGTAATTGGTCA
TTTTCATTATGTTTTA
>Dolichovespula_maculata
AACTCTATATTTTATTTTCGCTTTGTGAGCTGGAACATTAGGAGCCTCAATAAGAATAAT
TATTCGAATAGAATTGAGATCTCCAGGAGCATTAATTAATAATGATCAAATTTATAATAC
AATTATTACAGCTCATGCATTTGTTATAATTTTTTTTATAGTTATACCTTTTATAATTGG
AGGATTTGGAAATTGATTAATTCCTATAATACTAGGTGTTCCAGATATAGCTTTCCCACG
AATAAACAATATAAGATTTTGACTCCTTCCACCATCATTATTTCTTTTAATTAGAAGAAG
ATTTATTAGTGGAGGTGTAGGAACAGGTTGAACCTTATATCCACCTCTTTCTTCTCTTAT
TGGACATAATTCTCCCTCAGTTGATTTAAGAATTTTTTCAATCCATATTGCTGGAATTTC
ATCAATTATAGGATCTATTAATTTTATTGTAACAATTTTAAATATGCATACAAAAACTAA
TTCATTAAATTTTTTACCTTTATTTTCATGATCAGTTTTAATTACTGCTATTCTTTTAAT
TTTATCATTACCAGTTTTAGCTGGTGCAATTACTATATTATTATCTGATCGAAACTTTAA
TACATCATTTTTTGATCCTACAGGAGGAGGAGATCCAATCCTCTATCAACATTTATTCTG
ATTTTTTGGACATCCTGAAGTTTATATTCTTATTCTTCCAGGATTTGGTTTAATTTCTCA
TATTATTACAAATGAAAGAGGTAAAAAAGAAATTTTTGGTTCTCTTGGAATAATTTATGC
AATAATTGCTATTGGTCTTTTAGGATTTATTGTATGAGCTCATCATATATTTACAGTTGG
ATTAGATATTGATACACGAGCCTATTTCACTTCAGCTACTATAATTATTGCTATTCCTAC
AGGAATTAAAGTATTTAGTTGATTAGCTACAATTTATGGTTCAAAAATCTCATTCTCTCC
ATCTATAATTTGAAGAATAGGATTTATTTTTCTTTTTACAATTGGAGGATTAACAGGAAT
CATTTTATCAAATTCATCACTTGATATTATTCTTCATGACACATATTATGTAATTGGACA
TTTTCATTATGTTCTA
>Dolichovespula_media
AACTCTATATTTTATTTTCGCTTTATGAGCTGGAACATTAGGAGCATCAATAAGAATAAT
TATTCGAATAGAATTAAGATCTCCAGGAGCATTAATTAATAACGACCAAATTTATAATAC
AATTATTACAGCTCATGCATTTGTTATAATTTTTTTTATAGTTATACCTTTTATAATCGG
AGGATTTGGAAATTGATTAATTCCTATAATGCTAGGTGTTCCAGATATAGCTTTCCCACG
AATAAATAATATAAGATTTTGACTCCTTCCACCATCATTATTTATTTTAATTAGAAGAAG
ATTTATTAGAGGAGGTGTAGGAACAGGTTGAACCCTTTATCCACCTCTTTCTTCTCTTAT
TGGACATAATTCTCCCTCAGTTGATTTAAGAATTTTTTCAATTCATATTGCTGGAATTTC
ATCAATTATAGGATCTATTAATTTTATTGTAACAATTTTAAATATACATACAAAAACTAA
TTCATTAAATTTTTTACCTTTATTCTCATGATCAGTATTAATTACTGCTATTCTTTTAGT
TTTATCATTACCAGTTTTAGCTGGTGCAATTACTATATTATTATCTGATCGAAATTTTAA
TACATCATTTTTTGATCCTACAGGAGGAGGTGATCCAATTCTCTATCAACATTTATTCTG
ATTTTTTGGACATCCTGAAGTCTATATTCTAATTCTTCCAGGATTTGGTTTAATTTCTCA
TATTATTACAAACGAAAGAGGTAAAAAAGAAATTTTTGGTTCTCTCGGAATAATTTATGC
AATAATTGCTATTGGTCTTTTAGGATTTATTGTATGAGCTCATCATATATTTACAGTTGG
ATTAGATATTGATACACGAGCATATTTCACTTCAGCTACTATAATTATTGCTATTCCAAC
AGGAATTAAAGTATTTAGTTGACTAGCTACAATTTATGGTTCAAAAATCTCATTCTCTCC
ATCTATAATTTGAAGAATAGGATTTATTTTTCTTTTTACAATTGGAGGATTAACAGGAAT
CATTTTATCAAATTCATCACTTGATATTATTCTTCATGATACATATTATGTAATTGGACA
TTTTCACTATGTTCTT
>Dolichovespula_saxonica
AACACTATATTTTATATTTGCACTTTGAGCAGGAACATTAGGAGCATCTATAAGAATAAT
TATTCGATTGGAATTAAGATCTCCTGGAGCATTATTAAATAATGATCAAATTTATAATTC
TATTATTACTGCCCATGCATTCATTATAATTTTCTTTATAGTTATACCTTTTATAATTGG
AGGATTTGGAAATTGATTAATTCCATTAATATTAGGAGTCCCTGATATAGCATTTCCACG
AATAAATAATATAAGATTTTGACTTCTCCCTCCTTCATTATTCTTATTAATTATAAGAAA
TTTTATTGGAAGAGGAGTAGGGACAGGATGAACTCTATACCCACCTCTATCCTCAATTAT
AGGTCATAATTCACCATCAGTAGATTTAGGAATTTTCTCTATTCATATTGCAGGTGTATC
ATCAATTATAGGATCAATTAATTTTATTGTAACAATTTTAAATATACATACAAAAACTCA
TTCATTAAACTTTTTACCATTATTTTCATGATCAGTTCTAGTTACAGCAATTCTCCTTTT
ATTATCATTACCTGTTTTAGCAGGAGCAATTACAATATTATTAACTGATCGAAATTTTAA
TACATCATTTTTTGACCCAACTGGTGGAGGAGATCCAATTCTTTATCAACATTTATTCTG
ATTTTTTGGTCATCCTGAAGTTTACATTCTTATTCTTCCAGGATTTGGACTAATTTCCCA
TATTATTACTAATGAAAGAGGAAAAAAGGAAATTTTTGGTTCATTAGGAATAATTTATGC
AATAATTGCTATTGGAATATTAGGATTTATTGTATGAGCTCATCATATATTTACTGTCGG
ATTAGATATTGATACTCGAGCTTATTTTACATCAGCAACTATAATTATTGCAATTCCTAC
AGGAATTAAGGTTTTTAGATGACTTGCTACAATTTATGGATCAAAAATTAAATTTTCACC
CTCAATAATTTGAAGAATAGGTTTTATTTTCCTTTTTACATTAGGAGGATTAACAGGAAT
CATTTTATCAAATTCATCACTAGATATTATATTACATGATACATACTATGTAATTGGTCA
TTTCCATTACGTTTTA
>Dolichovespula_sylvestris
AACATTATATTTTATTTTTGCTTTATGAGCAGGAACATTAGGAGCATCAATAAGAATAAT
TATTCGACTAGAATTAAGTTCACCAGGAGCATTAATTAATAATGATCAAATTTATAATTC
AATTGTTACTGCTCATGCATTTATTATAATTTTTTTTATAGTTATACCTTTTATAATTGG
AGGATTTGGAAATTGATTAATTCCACTAATATTAGGAGTTCCTGATATAGCATTTCCACG
AATAAATAATATAAGATTTTGACTTCTTCCTCCATCCTTACTTTTACTAATTTTAAGAAA
TTTCATTGGAAGAGGTGTAGGAACTGGATGAACACTTTATCCACCATTATCATCTATTAC
AGGTCATAATTCTCCTTCTGTTGATTTAGGAATTTTCTCTATTCATATTGCAGGAATTTC
ATCAATTATAGGATCAATTAATTTTATTGTTACAATCTTAAATATACATACAAAAACTCA
CTCATTAAATTTTCTACCACTTTTTACATGATCAGTTTTAATTACTGCAATTCTTCTTCT
TCTTTCATTACCTGTACTAGCTGGTGCAATTACTATATTATTAACAGATCGAAATTTTAA
TACAACATTTTTTGACCCAACTGGAGGAGGAGATCCTATTCTTTATCAACATTTATTTTG
ATTTTTTGGTCATCCTGAAGTTTATATTCTTATTCTTCCAGGATTTGGATTAATTTCCCA
TATTATTACTAATGAAAGAGGAAAAAAAGAAATTTTTGGATCATTAGGAATAATTTATGC
AATAATTGCTATTGGAATATTAGGATTTATTGTTTGAGCTCATCATATATTTACTGTTGG
TTTAGATATTGATACACGAGCTTATTTTACATCAGCAACTATAATTATTGCAATTCCAAC
AGGAATTAAAGTATTTAGTTGATTAGCTACAATTTATGGATCAAAAATTCAATTCTCACC
ATCAATAATTTGAAGAATAGGATTTATTTTTCTTTTTACATTAGGAGGATTAACAGGAAT
TATTCTTTCTAATTCTTCATTAGATATTATACTTCACGATACATACTATGTAATTGGTCA
TTTTCATTATGTTTTA
>Polistes_dominula
AACATTATATTTTATTTTTGGACTATGAGCTGGAATAATTGGTACATCTTTAAGATTAAT
AATTCGATTAGAATTAGGAACACCATCTTCAATTATTAATAATGATCAATTTTATAATTC
AATTATTACAGCCCATGCTTTAGTAATAATTTTTTTTATAGTTATACCATTTATAATTGG
AGGTTTTGGAAATTGATTAATTCCTATAATACTTGGAGCCCCTGATATAGCTTTCCCACG
AATAAATAATATAAGATTTTGACTTTTACCACCCTCATTATTTTTGCTTATTATAAGAAA
CATAATAAAAATAGGAGTAGGAACAGGATGAACTTTATACCCACCTTTATCTTCAAATAT
TGGACATAATTCACCTTCTGTTGATTTATCAATTTTTTCTCTTCATATTGCTGGAATTTC
ATCCATTATAGGAGCTATTAATTTTATTGTAACAATTTTAAATATACATATTAAAACCCA
TTCATTAAATTTTTTACCTTTATTTACATGATCTGTTTTAATCACAGCAATTTTACTTTT
ATTATCTTTACCTGTCTTAGCAGGAGCAATCACTATACTATTAACTGATCGAAATTTAAA
TACATCTTTTTTTGATCCTACAGGAGGAGGTGATCCAATTTTATTTCAACATCTATTTTG
ATTTTTTGGTCACCCCGAAGTTTACATTCTTATCTTACCAGGATTTGGATTAATTTCTCA
AATTATTACTAATGAAACAAGAAAAAAAGAAATTTTTGGATCTTTAGGAATAATTTACGC
TATAGTATCAATCGGAATTTTAGGTTTTATTGTTTGAGCTCATCACATATTCACTGTTGG
ATTAGATATTGATACACGAGCTTATTTTACATCAGCAACTATAATTATTGCAATTCCAAC
TGGAATTAAGGTATTTAGTTGACTAGCAACTATCTATGGATCAAAATTAACATTTTCACC
TTCAATAATTTGATCAATAGGTTTTATTTTTTTATTTACTATAGGAGGATTAACAGGAAT
TATTTTATCTAATTCATCATTAGATATTATTCTTCATGATACATATTATGTAATTGGTCA
TTTCCATTATGTTTTA
>Vespa_affinis
TTTTGCCCTCTGATCAGGCACTTTAGGTGCCTCTATAAGACTAATTATTCGGATAGAACT
AAGCTCTCCAGGTAATCTAATTAATAATGACCAAATTTATAATTCTATTATCACAGCTCA
CGCCTTTATTATAATCTTTTTTATAGTTATGCCCTTTATAATTGGCGGATTTGGAAATTG
ATTAATTCCTATAATATTAGGTATCCCAGATATGGCTTTTCCACGAATAAATAATATAAG
ATTTTGGTTACTACCCCCCTCCCTATTTCTATTAATTACAAGAACCTTTATCGGAGGAGG
GGCAGGAACTGGATGAACTTTATACCCCCCTCTATCATCAATTACAGGACACAATTCTCC
TGCCGTTGATTTAAGAATTTTTTCTTTACATATTGCAGGTATTTCCTCTATTATAGGAGC
AATTAATTTTATTGTAACAATTTTAAATATACATATTAAAACTCATTCATTAAATTTTTT
ACCATTATTCTCATGATCAGTATTAATTACTGCATTTCTTTTATTGCTCTCACTACCTGT
TCTAGCAGGAGCAATTACCATACTTCTTACAGATCGAAACTTTAATACATCATTTTTTGA
CCCTACTGGTGGAGGAGATCCTATTTTATATCAACATTTATTTTGATTTTTTGGACACCC
AGAAGTTTACATTCTAATTTTACCTGGTTTTGGAATTATCTCTCATATTATTACTAATGA
AAGAGGTAAAAAAGAAATTTTTGGATCACTTGGAATAATCTATGCTATAATTGCTATTGG
ACTCTTAGGGTTTATTGTGTGAGCCCATCATATATTTACTGTAGGGTTAGATATTGACAC
CCGAGCCTACTTTACTTCAGCAACAATAATTATTGCTATCCCTACAGGAATCAAAGTATT
TAGATGAATAGCAACAATCTATGGGTCAAAAATTCAATTTTCACCTTCAATAATTTGAAG
AATAGGATTTATTTTCTTATTCACTCTAGGAGGATTAACAGGAATCATCCTCTCTAATTC
CTCATTAGATATTATCTTACATGACACTTACTATGTAATTGGTCATTTCCATTACGTTCT
A
>Vespa_analis
TTTTCGCTTTATGAGCAGGAACTTTAGGAGCTTCAATAAGATTAATTATTCGAATAGAAT
TAAGATCCCCAGGAAATTTAATCAATAATGATCAAATTTATAATTCAATTATTACTGCTC
ATGCTTTTATTATAATCTTTTTTATAGTTATACCTTTTATAATTGGAGGATTTGGAAATT
GATTAATTCCTTTAATATTAGGAATTCCTGATATAGCTTTCCCTCGAATAAATAATATAA
GATTCTGATTGCTTCCTCCTTCATTATTTCTATTAATTACAAGAAATTTCATTGGTGGAG
GAGTTGGAACAGGATGAACTTTATATCCCCCTCTCTCATCAATTACTGGACATAATAGAC
CTTCAGTTGATTTAAGAATTTTCTCTCTTCATATTGCAGGTATTTCATCAATTATAGGTG
CAATTAATTTTATTGTTACAATCTTAAATATACATATTAAAACCCATTCATTAAATTTTT
TACCCTTATTCTCTTGGTCAGTCTTAATTACAGCTCTATTACTTTTATTATCATTACCTG
TATTAGCAGGAGCTATTACTATACTTTTAACAGACCGAAATTTTAATACATCATTTTTTG
ATCCAACTGGAGGAGGTGATCCTATTTTATATCAACATTTATTTTGATTTTTTGGNNNNN
NNNNNNNNNNNNNNNNNNNTCTCCCAGGATTTGGAATTATCTCCCATATTATCACTAATG
AAAGAGGAAAAAAAGAAATTTTTGGATCTCTGGGAATAATCTATGCAATAATTGCCATTG
GTCTTTTAGGATTTATTGTATGAGCTCATCACATATTTACTGTTGGATTAGATATTGATA
CTCGAGCTTACTTTACTTCAGCAACAATAATTATTGCCATTCCTACAGGAATTAAAGTAT
TTAGATGATTAGCAACTATCTATGGTTCAAAAATTCAATTTTCACCACCCATAATCTGAA
GTATAGGATTTATCTTTCTATTTACAATTGGAGGATTAACCGGAATTATCCTTTCTAATT
CATCTTTAGATATTATTCTTCATGATACATATTATGTAATTGGTCATTTCCACTATGTAC
TT
>Vespa_crabro
TATATTATACTTTATTTTTGCCCTATGATCAGGAACTCTAGGGGCTTCTATAAGATTAAT
CATTCGTATAGAACTAAGATCGCCAGGAAGATTAATTAATAATGACCAAATTTATAACTC
AATTATTACTGCACACGCTTTTATTATAATCTTCTTTATAGTTATACCATTTATAATTGG
TGGATTCGGAAATTGAATAATTCCTCTAATACTAGGAATTCCAGATATGGCTTTTCCACG
AATAAATAATATAAGATTCTGACTACTCCCCCCTTCTTTATTTATATTAATTATAAGAAA
CTTTATTGGAGGAGGAGTTGGTACAGGATGAACTCTATATCCACCCCTATCTTCAATTAC
TGGACATAATTCACCATCAGTTGATCTTAGAATTTTCTCTCTTCATATTGCTGGTATTTC
ATCTATCATAGGTGCAATTAATTTTATTGTTACAATTTTAAATATACATGTAAAAACTCA
TTCATTAAATTTTTTACCTTTATTTTCATGATCCGTTTTAATTACAGCATTCCTTTTACT
CTTATCATTACCAGTCTTAGCGGGAGCAATCACTATACTCTTAACTGATCGAAATTTTAA
TACATCATTCTTTGACCCAACAGGTGGAGGAGATCCAATTCTATATCAACATTTATTTTG
ATTTTTTGGTCACCCAGAAGTTTATATTTTAATTCTTCCAGGATTTGGAATTATTTCTCA
TATTATTACTAATGAAAGAGGAAAAAAAGAAATTTTTGGCTCTTTAGGAATAATCTACGC
TATAATTGCTATCGGTCTTTTAGGTTTTATTGTTTGAGCTCATCATATATTTACTGTTGG
ATTAGACATTGATACCCGAGCCTATTTTACTTCTGCAACAATAATTATTGCTATTCCTAC
AGGTATTAAGGTATTTAGATGATTAGCAACTATTTACGGTTCAAAAATTCAATTTTCACC
AGCAATAATTTGAAGAATAGGATTTATTTTTCTCTTTACTATAGGAGGACTAACAGGAAT
TATTTTATCTAATTCATCTTTAGATATTATCCTTCATGATACATATTATGTAATTGGACA
TTTTCACTATGTTCTA
>Vespa_ducalis
TGATCTGGAACTTTAGGAGCATCTATAAGACTTATCATCCGAGCAGAATTAAGATCTCCC
GGTAATTTAATTAATAATGATCAAATTTATAATACTATTATTACTGCCCATGCTTTCATT
ATAATTTTTTTTATAGTAATACCATTCATAATTGGAGGATTTGGAAATTGGTTAATTCCA
ATAATACTAGGAACTCCAGATATAGCTTTCCCTCGAATAAATAATATAAGATTTTGACTT
TTACCTCCATCATTATTTCTATTAATTACAAGAAATTTTATTGGAGGAGGTGTAGGAACT
GGTTGAACTTTATATCCCCCTCTATCATCAATTACTGGTCATAATTCACCATCAGTAGAT
TTAGGTATTTTTTCCCTTCACATTGCTGGAATCTCTTCCATTATAGGAGCAATTAATTTT
ATCGTAACAATCCTAAATATACATGTTAAAACTCACTCATTAAATTTTTTACCTTTATTT
GCATGATCAGTGCTAATTACAGCTTTCCTTTTACTTCTTTCTCTACCTGTTTTAGCCGGA
GCAATCACCATACTTTTAACAGATCGAAATTTTAATACATCATTTTTCGACCCAACAGGA
GGAGGTGACCCCATTCTTTATCAACACTTATTCTGATTTTTTGGTCATCCAGAAGTCTAT
ATTCTAATTCTACCAGGATTTGGTATTATTTCTCATATTATTACAAACGAAAGAGGTAAA
AAAGAAATTTTTGGATCACTAGGAATAATCTACGCTATAATTGCTATTGGATTACTAGGA
TTTATTGTATGAGCACATCATATATTTACTGTAGGGTTAGACATTGATACACGAGCTTAT
TTCACTTCAGCAACTATAATTATTGCTATCCCAACTGGAATTAAGGTATTTAGATGATTA
GCAACTATTTATGGATCAAAAATTCAATTCTCACCAGCTATACTTTGAAGTATAGGTTTT
ATTTTTCTTTTCACAATAGGAGGATTAACAGGAATTATCCTATCAAATTCATCTTTAGAT
ATCATCCTTCATGATACATACTATGTAATTGGTCATTTCCACTATGTTCTTTCTATAGGA
GCTGTATTTGCTATTATTGCTGGATTCATTCACTGATACCCTCTAATTTTCGGATTATCA
TTAAATAAAACATGACTAAAAATTCAATTTACTTCTATATTTATTGGAGTAAATCTAACT
TTTTTTCCTCATCATTTTCTAGGATTAGCAGGATTCCCTCGACGTTATTCAGACTACCCT
GATATATACACTTCATGAAATGTTATCTCATCAATTGGATCAATAATCTCTTTCCTTTCA
ATAATTTTTTTTATTTTTATTATCTGAGAATCATTTATATCACAACGAATTGTTCTATAT
AAATTTTTTATATCACCAAACTTAGAATGAAATCATTCTTATCC
>Vespa_mandarinia
TGATCAGGAACCATTGGAGCATCCATAAGATTAATTATTCGAATAGAACTTAGATCCCCC
GGCAATCTAATTAATAATGACCAAATTTACAATTCTATTATTACTGCTCACGCATTCATT
ATAATTTTTTTTATAGTTATACCCTTTATAATTGGAGGATTTGGAAATTGATTAATCCCA
TTAATATTAGGTATCCCAGACATAGCATTCCCCCGAATAAATAATATAAGATTTTGACTT
CTTCCTCCTTCATTATTCCTTCTAATTATAAGAAACTTTATTGGAGGGGGTGTTGGTACA
GGATGAACTCTTTATCCGCCTCTATCATCCATTATTGGACATAATTCTCCTTCAGTAGAT
CTAAGAATTTTTTCTCTTCATATTGCAGGAATTTCCTCAATTATAGGAGCAATTAATTTT
ATTGTAACAATTCTAAATATACATGTCAAAACTCATTCATTAAATTTTTTACCATTATTC
TCTTGATCAGTCTTAATTACAGCATTCTTACTACTTTTATCTTTACCTGTTTTAGCTGGG
GCAATCACTATACTTTTAACAGATCGAAATTTTAATACATCCTTTTTCGATCCAACTGGG
GGCGGGGACCCTATCTTATACCAACATTTATTCTGATTTTTTGGTCATCCAGAAGTATAT
ATTTTAATTCTCCCAGGATTTGGAATTATTTCCCATATTATCACTAATGAAAGAGGAAAA
AAGGAAATTTTTGGTTCATTAGGAATAATCTACGCTATACTCGCTATTGGTCTATTAGGA
TTTATCGTATGAGCACATCATATATTTACAGTTGGTCTCGATATCGATACCCGGGCTTAT
TTCACTTCAGCAACAATAATTATTGCTATTCCTACTGGTATTAAGGTATTTAGATGACTT
GCAACTATCTATGGGTCAAAAATCCAATTCTCACCAGCTATAATTTGAAGAATAGGATTT
ATCTTTCTATTTACAATAGGAGGATTAACTGGAATTATTCTATCTAATTCATCCTTAGAT
ATTATTCTTCATGATACCTATTATGTAATTGGCCATTTTCATTATGTTCTATCTATAGGG
GCAGTATTTGCTATTATCGCAGGATTTATCCACTGATACCCTCTAATTTTTGGATTATCA
ATAAATAAACTATGACTAAAAATCCAATTTACTTCAATATTTATTGGAGTAAATATAACT
TTTTTCCCTCATCATTTTCTAGGTTTAGCAGGATTCCCTCGACGTTATTCCGACTATCCT
GATATATACACTCCTTGAAATGTTATCTCTTCAATTGGCTCTATAATTTCTTTTTTTTCT
ATAATTTTTTTTATTTTTATTATTTGAGAATCTTTTATATCACAACGAATTATCTTATAT
AAATTTTTTATATCTCCTAATTTAGAATGAAACCACTCCTATCC
>Vespa_simillima
TGATCAGGAACTTTAGGTGCATCAATAAGATTAATTATTCGAATAGAATTAAGATCTCCT
GGTAATTTAATTAATAATGATCAAATTTATAATTCAATTATTACTGCTCACGCTTTTATT
ATAATTTTTTTTATAGTTATACCTTTCATAATTGGAGGATTTGGAAACTGAATAATCCCC
CTAATACTTGGAATCCCCGATATAGCTTTTCCCCGAATAAATAATATAAGATTTTGATTA
CTACCCCCATCTTTATTCTTACTAATTATAAGAAACTTTATCGGAGGCGGAGTAGGTACA
GGATGAACACTATATCCTCCTTTATCATCAATTACTGGGCATAATTCACCTTCCGTAGAT
TTAAGAATTTTTTCACTTCATATTGCTGGAATTTCATCAATTATAGGTGCAATTAATTTT
ATTGTAACAATTTTAAATATACATGTAAAAACCCATTCATTAAATTTTTTACCTTTATTC
TCATGATCAGTTCTAATTACTGCCTTTCTCCTTTTACTTTCATTACCTGTATTAGCTGGA
GCTATCACCATACTCCTAACAGATCGAAATTTTAATACTTCATTTTTTGACCCTATTGGA
GGAGGAGACCCTATTCTCTACCAACATCTATTCTGATTTTTCGGTCATCCAGAAGTTTAT
ATTTTAATTCTCCCTGGATTCGGAATTATTTCTCATATTATTACTAAAGAAAGTGGGAAA
AAAGAAATTTTTGGATCACTAGGAATAATCTATGCTATAATCGCTATTGGATTATTAGGA
TTTATTGTTTGAGCCCACCATATATTTACAGTAGGATTAGATATTGATACCCGAGCTTAT
TTCACTTCAGCAACAATAATTATTGCCATTCCTACAGGAATTAAAGTATTTAGATGATTA
GCAACTATTTATGGATCAAAAATTCAATTTTCTCCTGCTATAATTTGAAGAATAGGATTT
ATTTTTCTTTTTACAATAGGAGGACTCACAGGAATTATTCTATCCAACTCATCATTAGAC
ATCATTCTTCATGATACCTATTATGTAATTGGCCATTTCCATTACGTTCTTTCTATAGGA
GCAGTATTCGCTATTATTGCAGGATTTATTCATTGATACCCACTAATTTTCGGCCTATCG
CTTAATAAGCTATGATTAAAAATTCAATTTACCTCAATATTTATCGGAGTAAATTTAACC
TTTTTTCCTCATCATTTTCTTGGATTAGCGGGATTCCCACGACGATACTCTGACTATCCA
GATATATACACATCATGAAATGTTATTTCATCAATTGGATCCCTAATCTCTTTTTTTTCT
ATAATTTTTTTTATCTTTATTATTTGAGAATCTTTTATATCACAACGAATCATTTTATAT
AAATTTTTTATATCACCTAATATAGAATGAAATCACTCTTACCC
>Vespa_simillima_simillima
TATTCAACCCCATCATAAAGATATTGGAATATTATACTTTATTTTCGCCTTATGATCAGG
AACTTTAGGTGCATCAATAAGATTAATTATTCGAATAGAATTAAGATCTCCTGGTAATTT
AATTAATAATGATCAAATTTATAATTCAATTATTACTGCTCATGCTTTTATTATAATTTT
TTTTATAGTTATACCTTTCATAATTGGAGGATTTGGAAACTGAATAATCCCCCTAATACT
TGGAATCCCCGATATAGCTTTCCCCCGAATAAATAATATAAGATTTTGATTACTACCCCC
ATCTTTATTCTTACTAATTATAAGAAACTTTATTGGAGGCGGAGTAGGTACAGGATGAAC
ACTATACCCTCCTTTATCATCAATTACTGGACATAATTCACCTTCCGTTGATTTAAGAAT
TTTTTCACTTCATATTGCTGGAATTTCATCAATTATAGGTGCAATTAATTTTATTGTAAC
AATTTTAAATATACATGTAAAAACCCATTCATTAAATTTTTTACCTTTATTCTCATGATC
AGTTCTAATTACTGCCTTTCTCCTTTTACTTTCATTACCTGTATTAGCTGGAGCTATCAC
CATACTCCTAACAGATCGAAATTTTAATACTTCATTTTTCGACCCTATTGGAGGAGGAGA
CCCTATTCTCTACCAACATTTATTCTGATTTTTTGGACATCCAGAAAGTTTAAA
>Vespa_velutina
TGGTCAGGAACACTAGGAGCATCAATAAGATTAATTATTCGAATAGAATTAAGATCTCCT
GGTAATTTAATTAATAATGATCAAATTTATAATTCAATTATTACTGCTCATGCTTTTATT
ATAATCTTTTTTATAGTTATACCTTTTATAATTGGTGGATTTGGAAACTGAATAATCCCT
CTAATACTTGGAATTCCTGATATAGCTTTCCCCCGAATAAATAATATAAGATTCTGATTA
CTCCCTCCATCTTTATTTATACTAATTATAAGAAACTTTATTGGAGGAGGTGTTGGAACC
GGATGAACTTTATATCCTCCTTTATCCTCTATTACTGGTCATAATTCCCCTTCCGTAGAT
TTAAGAATTTTTTCTTTACATATTGCAGGAATCTCATCAATTATAGGAGCAATTAATTTT
ATTGTAACAATTCTTAATATACATGTAAAAACTCATTCATTAAATTTTTTACCTTTATTT
TCTTGATCAGTTTTAATTACTGCTTTTCTTCTCTTACTCTCTTTACCTGTATTAGCTGGA
GCTATCACCATACTACTAACAGACCGAAATTTTAATACATCATTTTTTGATCCTACTGGA
GGTGGAGACCCAATCTTATATCAACATCTTTTCTGATTTTTCGGTCACCCAGAAGTTTAT
ATTTTAATTCTTCCAGGATTCGGAATTATTTCCCATATTATTACTAATGAAAGAGGAAAA
AAAGAAATTTTTGGATCACTAGGAATAATTTATGCTATATTTGCTATTGGATTATTAGGA
TTTATCGTA
>Vespula_acadica
AACATTATATTTTATTTTTGCTTTATGATCAGGGACTTTAGGAGCCTCAATAAGTATAAT
TATTCGATTAGAATTAAGATCTCCAGGAGCTTTTATTGGAAATGATCAAATTTATAATAC
AATTATTACAGCTCATGCATTTATTATAATTTTTTTTATAGTTATACCATTCCTAGTTGG
AGGATTTGGAAATTGATTAATTCCTTTAATATTAGGAGTTCCAGATATAGCTTTTCCACG
AATAAATAATATAAGATTTTGAATTCTTCCACCATCCTTATTTCTTTTAATTTTAAGAAA
TTTTATTGGATCAGGAACTGGAACAGGTTGAACTCTTTATCCTCCTTTATCTTCTATTAC
TGGTCATGATTCACCTTCAATTGATTTAAGAATTTTTTCTATTCATATAGCTGGAATTTC
TTCTATTATAGGATCAATTAATTTTATTGTTACTATTTTAAATATACATACAAAAACTCA
TTCATTAAATTTTCTTCCATTATTTACATGATCAATTTTAATTACAGCAATTCTTCTTCT
TCTATCTTTACCTGTTTTAGCAGGAGCAATTACTATACTTTTAACTGATCGAAATTTAAA
TACATCATTCTTTGACCCTGCAGGAGGAGGAGATCCTATTTTATATCAACATTTATTTTG
ATTTTTTGGTCATCCAGAAGTTTATATTTTAATTCTTCCTGGATTTGGTCTAATTTCTCA
TATTATTACTAATGAAAGAGGAAAAAAAGAAATTTTTGGATCTTTAGGAATAATTTATGC
TATAATTGCTATTGGTATGTTAGGTTTTATTGTTTGAGCTCATCATATATTTACTGTTGG
TTTAGATATTGATACTCGAGCATACTTTACATCAGCAACAATAATTATTGCAATTCCAAC
AGGAATTAAGGTATTTAGATGATTAGCAACAATTTATGGATCAAAAATTCAATTCTCTCC
TGCTATAATTTGAAGAATAGGATTTATTTTCTTATTTACATTAGGAGGTTTAACCGGAAT
TATTCTTTCTAACTCTTCATTAGACATTATACTTCATGACACTTACTATGTAATTGGACA
TTTTCATTATGTACTT
>Vespula_consobrina
AACATTATATTTTATTTTTGCTTTATGGGCAGGAACTTTAGGAGCCTCAATAAGTATAAT
TATTCGTTTAGAATTAAGATCTCCTGGAGCATTAATTGGAAATGATCAAATTTATAATAC
AATTATTACAGCTCATGCATTTATCATAATTTTTTTTATAGTTATACCCTTTCTAGTTGG
AGGATTTGGAAATTGATTAATTCCTTTAATACTAGGAGTTCCAGATATAGCTTTCCCACG
AATAAATAATATAAGATTCTGAATTCTCCCACCATCATTATTTCTTTTAATTTTAAGAAA
TTTTATTGGATCAGGGACTGGAACCGGATGAACTCTTTATCCTCCTTTATCTTCTATTAC
CGGTCATGATTCACCTTCAATTGATTTAAGAATTTTTTCTATTCATATAGCTGGAATTTC
TTCCATTATAGGATCAATTAATTTTATTGTTACTATTTTAAATATACATACAAAAACTCA
TTCATTAAATTTTCTTCCATTATTTACATGATCAATTTTAATTACAGCAATTCTTCTTCT
TCTTTCTTTACCTGTTTTAGCAGGAGCAATTACTATACTTTTAACTGATCGAAATTTAAA
TACATCATTCTTTGACCCTGCAGGAGGAGGTGATCCTATTTTATATCAACATTTATTTTG
ATTTTTTGGTCATCCAGAAGTTTATATTTTAATTCTCCCTGGATTTGGTTTAATTTCTCA
TATTATTACTAATGAAAGAGGAAAAAAGGAAATTTTTGGATCTTTAGGAATAATTTATGC
TATAATTGCTATTGGTATATTAGGATTTATTGTTTGAGCTCATCATATATTTACTGTTGG
ACTAGATATTGATACTCGAGCATACTTTACATCAGCCACAATAATTATTGCAATTCCTAC
AGGAATTAAAGTATTTAGATGATTAGCAACAATTTATGGATCAAAAATTCAATTTTCTCC
TGCTATAATTTGAAGTATAGGATTTATTTTCTTATTTACATTAGGAGGTTTAACAGGAAT
TATTCTTTCTAATTCTTCATTAGATATTATACTTCATGATACTTACTATGTAATTGGACA
TTTTCATTATGTACTT
>Vespula_flavopilosa
AACATTATATTTTATTTTTGCTTTATGAGCAGGAACTTTAGGAGCTTCAATAAGAATAAT
TATTCGTTTAGAATTAAGATCTCCTGGAGCTTTAATTAATAATGATCAAATTTATAATAC
AATTATTACAGCCCATGCCTTTATTATAATTTTTTTTATAGTAATACCTTTTTTAGTTGG
AGGATTTGGAAATTGATTAATCCCCTTAATATTAGGAGTGCCTGATATAGCATTTCCTCG
AATAAATAATATAAGATTTTGATTACTTCCCCCTTCATTATTTTTATTAATTTTAAGAAA
TTTTATTGGAACCGGAGTAGGAACGGGATGAACTTTATACCCTCCCTTATCATCTATTGT
TGGTCATGATTCACCTTCTGTAGATTTAGGAATTTTTTCTATTCATATTGCTGGAATTTC
CTCAATTATAGGATCAATTAATTTTATTGTCACTATTTTAAATATACACACAAAAACTCA
TTCATTAAATTTTCTCCCTTTATTTACATGATCTATTCTAATTACAGCAATTCTTCTTTT
ATTATCATTGCCAGTTCTTGCAGGAGCAATTACTATACTTCTCACAGATCGAAATCTTAA
TACATCCTTTTTTGATCCTGCAGGTGGGGGTGATCCAATTTTATACCAACACTTATTTTG
ATTTTTTGGGCACCCTGAAGTTTATATTTTAATTCTCCCTGGTTTTGGATTAATTTCCCA
TATTATTACCAACGAAAGAGGTAAAAAAGAAATTTTTGGTTCTTTAGGAATAATTTATGC
TATAATTGCTATTGGTATATTAGGATTTATTGTATGAGCTCATCACATATTTACTGTTGG
TTTAGATATTGATACTCGTGCATATTTTACATCCGCAACTATAATTATTGCAATTCCCAC
AGGAATTAAAGTATTTAGATGACTAGCGACTATTTATGGTTCAAAAATTCAATTTTCCCC
AGCTATAATATGAAGAATAGGATTTATTTTCCTATTTACTTTAGGTGGATTAACAGGAAT
TATTCTTTCTAATTCATCATTAGATATTATACTTCACGATACATATTATGTAATTGGACA
TTTTCATTACGTTCTT
>Vespula_germanica
TACATTATATTTTATTTTCGCTTTATGAGCAGGAACTTTAGGAGCTTCAATAAGAATAAT
TATTCGTTTAGAATTAAGATCCCCTGGAGCTTTAATTAATAATGATCAAATTTATAATAC
TATTATTACAGCTCATGCTTTCATTATAATTTTCTTTATAGTTATACCTTTTTTAGTTGG
AGGATTTGGAAATTGATTAATCCCTTTAATATTAGGTGTTCCTGATATAGCATTTCCTCG
AATAAATAATATAAGATTTTGATTATTACCTCCATCCTTATTTTTATTAATCTTAAGAAA
TTTTATTGGAACCGGAGTAGGGACAGGATGAACTCTGTACCCTCCTTTATCATCAATTGT
AGGACATGACTCTCCCTCTGTAGACTTAGGAATTTTTTCTATCCATATTGCTGGAATTTC
ATCAATTATAGGTTCAATTAATTTTATTGTTACTATTTTAAATATACACACAAAAACACA
TTCACTAAATTTTCTTCCTTTATTTTCATGATCAATTTTAATTACAGCAATTCTTCTCTT
GTTATCTCTACCAGTTCTTGCAGGAGCAATTACTATACTTCTTACAGACCGTAATTTAAA
TACATCTTTCTTTGATCCTGCAGGCGGAGGTGACCCAATTTTATACCAACATTTATTTTG
ATTTTTTGGTCACCCAGAAGTTTATATTTTAATTTTACCTGGCTTTGGTTTAATTTCTCA
TATTATTACTAATGAAAGAGGAAAAAAAGAAATTTTTGGTTCCTTAGGAATAATTTATGC
TATAATTGCTATTGGTATATTAGGTTTTATTGTTTGAGCTCATCATATATTTACTGTTGG
ATTAGATATTGATACTCGTGCATATTTTACATCTGCAACTATAATTATTGCTATTCCCAC
AGGAATTAAAGTATTTAGATGATTAGCAACAATTTACGGTTCAAAAATTCAATTCTCCCC
AGCTATAATTTGAAGAATAGGCTTTATTTTTCTTTTTACCTTAGGAGGATTAACAGGAAT
TATCTTATCTAATTCTTCACTAGATATTATACTTCATGATACCTATTATGTAATTGGACA
TTTTCATTATGTCCTT
>Vespula_maculifrons
AACATTATATTTTATTTTTGCTTTATGGGCAGGGACTTTAGGAGCTTCAATAAGAATAAT
TATTCGCTTAGAATTAAGATCTCCTGGAGCCTTAATTAATAATGATCAAATTTATAATAC
AATTATTACAGCTCATGCCTTTATTATAATTTTCTTTATAGTCATACCTTTTTTAGTAGG
AGGATTTGGAAACTGATTAATCCCTTTAATACTAGGTGTACCTGATATAGCATTTCCTCG
AATAAATAATATAAGATTTTGATTACTCCCTCCTTCATTATTTTTACTAATTTTAAGAAA
TTTTATTGGAACAGGGGTAGGAACAGGATGAACTTTATACCCTCCTTTATCTTCTATTGT
TGGTCATGATTCTCCATCTGTAGATTTAGGAATTTTTTCAATTCATATTGCTGGAATTTC
ATCAATTATAGGATCAATTAATTTTATCGTTACTATTTTAAATATACACACAAAAACACA
TTCATTAAATTTTCTTCCTTTATTTACATGATCAATTTTAATTACAGCAATTCTTCTTCT
ATTATCACTACCAGTTCTTGCAGGAGCAATTACTATACTTTTAACAGATCGGAACTTAAA
CACATCTTTTTTCGATCCTGCAGGTGGGGGGGACCCAATTTTATATCAACATTTATTTTG
ATTTTTTGGTCACCCAGAAGTTTATATTTTAATTCTTCCTGGATTTGGATTAATTTCTCA
CATTATTACTAATGAAAGAGGAAAGAAGGAAATTTTTGGTTCTTTAGGGATAATTTATGC
TATAATTGCTATTGGTATATTAGGATTTATTGTATGAGCCCACCATATATTTACTGTTGG
TTTAGATATTGATACTCGTGCATACTTTACATCTGCAACTATAATTATTGCAATTCCTAC
AGGAATTAAGGTATTTAGATGATTAGCAACTATTTATGGTTCAAAAATTCAATTTTCTCC
AGCTATAATTTGAAGAATAGGATTTATTTTCTTATTTACTTTGGGAGGTTTAACAGGAAT
CATTCTTTCTAATTCATCATTGGATATTATACTTCATGATACATATTATGTAATTGGACA
TTTTCATTATGTTCTT
>Vespula_pensylvanica
AACATTATATTTTATTTTTGCCTTATGGGCAGGAACTTTAGGAGCTTCTATAAGAATAAT
TATTCGGTTAGAATTAAGTTCACCAGGAGCTCTAATTAATAATGATCAAATTTATAATAC
TATTATTACAGCTCATGCTTTTATTATAATTTTTTTCATAGTTATACCTTTTTTAGTTGG
GGGTTTTGGAAATTGATTAATCCCTTTAATACTAGGTGTACCTGATATAGCTTTCCCTCG
TATAAATAATATAAGATTTTGATTACTTCCTCCTTCTTTATTTCTTTTAATTTTAAGAAA
CTTTATCGGAACTGGAGTAGGAACTGGTTGAACTTTATACCCTCCATTGTCATCAATTGT
TGGTCATGATACACCTTCTGTTGACTTAGGAATTTTTTCTATTCATATTGCAGGAATTTC
ATCAATTATAGGATCAATCAATTTTATTGTTACAATCTTAAATATACACACAAAAACTCA
TTCATTAAACTTTCTTCCTTTATTTACATGATCAATTTTAATTACAGCAATTCTTCTACT
TCTTTCTCTTCCAGTCTTAGCAGGAGCTATTACTATACTTCTTACTGATCGAAATCTTAA
TACATCCTTCTTTGATCCCGCTGGAGGAGGAGATCCTATTCTATACCAACATTTATTTTG
ATTTTTTGGACATCCAGAAGTTTATATTTTAATTTTACCTGGATTTGGTTTAATTTCCCA
TATTATTACAAACGAAAGAGGAAAAAAAGAAATTTTTGGCTCTTTAGGAATAATTTATGC
TATAATTGCTATTGGTATACTAGGATTTATTGTTTGAGCTCATCATATATTTACTGTTGG
TTTAGATATTGATACTCGAGCTTACTTTACATCTGCAACTATAATTATTGCTATTCCTAC
TGGAATTAAGGTATTTAGATGATTAGCAACAATCTATGGATCAAAAATTCAATTTTCTCC
AGCTATAATTTGAAGAATAGGATTTATTTTTCTTTTTACATTAGGAGGATTAACAGGAAT
TATTTTATCTAACTCTTCATTAGATATTATACTTCATGACACATATTATGTAATTGGTCA
TTTCCATTATGTATTA
>Vespula_squamosa
AACATTATATTTTATCTTTGCCTTATGGGCGGGAACTTTAGGAGCATCAATAAGAATAAT
TATTCGATTAGAATTAAGATCCCCAGGAGCTTTAATTGGAAATGATCAAATTTATAATAC
TATTATTACTGCCCATGCATTTGTAATAATTTTCTTTATAGTTATACCTTTCTTAATGGG
AGGATTTGGAAATTGATTAATTCCTTTAATATTAGGTGTTCCAGATATAGCATTTCCTCG
AATAAATAATATAAGATTCTGACTTTTACCCCCATCATTATTTCTCTTAATTTTAAGAAA
TTTTATTGGAACAGGAGTAGGAACAGGATGAACTCTTTATCCTCCTCTTTCTTCTATTAC
AGGTCATGATTCACCATCAGTAGACCTAAGAATTTTTTCTATCCATATTGCAGGAATTTC
CTCAATTATAGGATCAATTAATTTTATTGTTACTATTCTAAATATACATACTAAAACACA
CTCATTAAATTTTTTACCTTTATTTTCATGATCTGTTTTAATTACAGCCATTCTTTTACT
TCTCTCCCTTCCAGTTTTAGCAGGAGCAATCACTATACTTTTAACTGATCGAAATTTTAA
TACATCCTTCTTTGATCCAGCAGGAGGAGGTGATCCTATTTTATATCAACACTTATTTTG
ATTCTTTGGACATCCAGAAGTATATATTCTTATTCTACCAGGGTTTGGATTAATTTCTCA
TATTATTACAAATGAAAGAGGAAAAAAAGAAATTTTTGGTTCTTTAGGAATAATTTATGC
TATAATTGCTATTGGTATATTAGGATTTATTGTTTGAGCTCATCACATATTTACTGTTGG
CCTTGATATTGATACACGAGCTTATTTTACTTCAGCAACAATAATTATTGCTATTCCCAC
AGGAATTAAAGTATTTAGATGATTAGCTACAATTTATGGATCAAAAATTCAATTTTCCCC
TGCTATAATCTGAAGAATAGGATTTATTTTTTTATTTACTTTAGGAGGACTTACAGGTAT
TATTTTATCTAATTCATCTTTAGATATTATACTTCACGATACATATTACGTCATTGGTCA
TTTTCATTATGTTTTA
>Vespula_vidua
ATTATATTTTATTTTTGCTTTATGAGCAGGAACTTTAGGAGCTTCTATAAGAATAATTAT
TCGTTTAGAATTAAGATCTCCCGGAGCTTTAATTGGAAATGATCAAATTTATAATACAAT
TATTACAGCTCATGCATTTGTTATAATTTTTTTTATAGTTATACCCTTTCTAGTTGGAGG
ATTTGGAAATTGACTTATTCCTTTAATACTGGGAGTTCCAGATATAGCTTTTCCACGAAT
AAATAATATAAGATTTTGAATTCTTCCTCCATCATTATTTCTTTTAATTTTAAGAAATTT
TATTGGATCAGGAACTGGAACTGGATGAACTCTTTATCCTCCTCTATCTTCTATTACTGG
TCATGATTCACCTTCAATTGATTTAAGAATTTTTTCTATTCATATAGCTGGAATTTCTTC
TATTATAGGATCAATTAATTTTATTGTTACTATTTTAAATATACATACAAAAACTCATTC
ATTAAATTTTCTTCCATTATTTTCATGATCAATTTTAATTACAGCAATTCTTCTTCTTCT
TTCCTTACCTGTTTTAGCAGGAGCAATTACTATACTTTTAACTGATCGAAATTTAAATAC
ATCTTTCTTTGATCCTGCAGGAGGAGGAGATCCTATTTTATATCAACATTTATTTTGATT
TTTTGGTCATCCAGAAGTTTATATTTTAATTCTTCCTGGTTTTGGTTTAATTTCTCATAT
CATTACTAATGAAAGAGGAAAAAAAGAAATTTTTGGATCTTTAGGAATAATTTATGCTAT
AATTGCTATTGGTATATTAGGATTTATTGTTTGAGCTCATCATATATTTACTGTTGGTCT
AGATATTGATACTCGAGCATACTTTACATCAGCAACAATAATTATTGCAATTCCTACAGG
AATTAAGGTATTTAGATGATTAGCAACTATTTATGGATCAAAAATTCAATTTTCTCCTGC
TATAATTTGAAGAATAGGATTTATTTTCTTATTTACATTAGGAGGTTTAACAGGAATTAT
TCTTTCTAATTCATCATTAGATATTATACTTCATGATACTTACTATGTAATTGGACATTT
TCATTATGTACTT
>Vespula_vulgaris
CATTAATATTAGGAGTGCCTGATATAGCTTTTCCTCGAATAAATAATATAAGATTTTGAT
TACTCCCTCCTTCTTTATTTTTATTAATTTTAAGAAATTTTATTGGAACGGGTGTAGGAA
CCGGATGAACTTTATATCCTCCTTTATCATCTATTGTTGGACATGATTCACCTTCTGTAG
ATTTAGGAATTTTTTCTATCCATATTGCTGGAATTTCCTCAATTATAGGATCAATTAATT
TTATTGTTACTATTTTAAATATACACACAAAAACTCATTCACTAAATTTTCTTCCTTTAT
TCACATGATCAATTTTAATTACAGCAATTCTTCTTCTGTTATCATTACCAGTTCTTGCAG
GAGCAATTACTATACTTCTTACAGATCGAAATCTTAATACATCTTTTTTTGATCCCGCAG
GTGGGGGGGATCCAATTTTATACCAACACTTATTTTGATTTTTTGGTC
