# Supplementary material for: Colony size is linked to paternity frequency and paternity skew in yellowjacket wasps and hornets
Source: BMC Evol Biol. 2014 Dec 30;14:2625. doi: 10.1186/s12862-014-0277-x (PMC4298054; doi:10.1186/s12862-014-0277-x)
Supplement: Additional file 4: — Phylogenetic data. This file contains the sequences, alignments and tree from our phylogeny. [file 12862_2014_277_MOESM4_ESM.zip › Final_Phylo/allvespinesnc23_COI_alignment.fasta]

>Dolichovespula_arenaria
---------------------------aacattatatttcatctttgctctttgagcagg
aacattaggagcatcaataagaataattattcgattagaattaagatctcctggagcatt
aataaataatgatcaaatttataattctattattactgctcatgcatttattataatttt
ctttatagttatacctttcataattggaggatttggaaattgattaattccattaatatt
aggagttcctgacatagcattcccacgaataaataatataagattttgacttcttcctcc
ttcattatttttactaattttaagaaattttattggaagaggtgtaggaactggatgaac
tctttatccacctttatcatcaattataggtcataattcaccttcagtagatttaggaat
tttttctattcatattgcaggagtatcatcaattataggatcaattaattttattgttac
aattttaaatatacacactaaaactcattcattaaattttttaccattatttacatgatc
agttttaattacagcaattcttcttcttttatcattaccagttttagcaggggctattac
tatattattaacagatcgaaattttaatacatcattttttgatccaactggaggaggaga
tccaattctttatcaacatttattttgattttttggtcatcctgaagtttatattcttat
tcttccaggatttggtctaatttctcatattattactaatgaaagaggaaaaaaggaaat
ttttggctcattaggaataatttatgcaataattgctattggaatattaggatttattgt
ttgagctcatcatatatttactgttggattagatattgatactcgagcttactttacatc
agcaactataattattgctattcctacaggaattaaggtatttagatgactagctacaat
ttatggatcaaaaattcaattttcaccctctataatttgaagaataggatttattttcct
tttcacactaggaggattaacaggtattattctatcaaattcatctcttgacattatact
tcatgatacatattatgtaattggtcattttcattatgtttta-----------------
------------------------------------------------------------
------------------------------------------------------------
------------------------------------------------------------
------------------------------------------------------------
------------------------------------------------------------
------------------------------------
>Dolichovespula_maculata
---------------------------aactctatattttattttcgctttgtgagctgg
aacattaggagcctcaataagaataattattcgaatagaattgagatctccaggagcatt
aattaataatgatcaaatttataatacaattattacagctcatgcatttgttataatttt
ttttatagttataccttttataattggaggatttggaaattgattaattcctataatact
aggtgttccagatatagctttcccacgaataaacaatataagattttgactccttccacc
atcattatttcttttaattagaagaagatttattagtggaggtgtaggaacaggttgaac
cttatatccacctctttcttctcttattggacataattctccctcagttgatttaagaat
tttttcaatccatattgctggaatttcatcaattataggatctattaattttattgtaac
aattttaaatatgcatacaaaaactaattcattaaattttttacctttattttcatgatc
agttttaattactgctattcttttaattttatcattaccagttttagctggtgcaattac
tatattattatctgatcgaaactttaatacatcattttttgatcctacaggaggaggaga
tccaatcctctatcaacatttattctgattttttggacatcctgaagtttatattcttat
tcttccaggatttggtttaatttctcatattattacaaatgaaagaggtaaaaaagaaat
ttttggttctcttggaataatttatgcaataattgctattggtcttttaggatttattgt
atgagctcatcatatatttacagttggattagatattgatacacgagcctatttcacttc
agctactataattattgctattcctacaggaattaaagtatttagttgattagctacaat
ttatggttcaaaaatctcattctctccatctataatttgaagaataggatttatttttct
ttttacaattggaggattaacaggaatcattttatcaaattcatcacttgatattattct
tcatgacacatattatgtaattggacattttcattatgttcta-----------------
------------------------------------------------------------
------------------------------------------------------------
------------------------------------------------------------
------------------------------------------------------------
------------------------------------------------------------
------------------------------------
>Dolichovespula_media
---------------------------aactctatattttattttcgctttatgagctgg
aacattaggagcatcaataagaataattattcgaatagaattaagatctccaggagcatt
aattaataacgaccaaatttataatacaattattacagctcatgcatttgttataatttt
ttttatagttataccttttataatcggaggatttggaaattgattaattcctataatgct
aggtgttccagatatagctttcccacgaataaataatataagattttgactccttccacc
atcattatttattttaattagaagaagatttattagaggaggtgtaggaacaggttgaac
cctttatccacctctttcttctcttattggacataattctccctcagttgatttaagaat
tttttcaattcatattgctggaatttcatcaattataggatctattaattttattgtaac
aattttaaatatacatacaaaaactaattcattaaattttttacctttattctcatgatc
agtattaattactgctattcttttagttttatcattaccagttttagctggtgcaattac
tatattattatctgatcgaaattttaatacatcattttttgatcctacaggaggaggtga
tccaattctctatcaacatttattctgattttttggacatcctgaagtctatattctaat
tcttccaggatttggtttaatttctcatattattacaaacgaaagaggtaaaaaagaaat
ttttggttctctcggaataatttatgcaataattgctattggtcttttaggatttattgt
atgagctcatcatatatttacagttggattagatattgatacacgagcatatttcacttc
agctactataattattgctattccaacaggaattaaagtatttagttgactagctacaat
ttatggttcaaaaatctcattctctccatctataatttgaagaataggatttatttttct
ttttacaattggaggattaacaggaatcattttatcaaattcatcacttgatattattct
tcatgatacatattatgtaattggacattttcactatgttctt-----------------
------------------------------------------------------------
------------------------------------------------------------
------------------------------------------------------------
------------------------------------------------------------
------------------------------------------------------------
------------------------------------
>Dolichovespula_saxonica
---------------------------aacactatattttatatttgcactttgagcagg
aacattaggagcatctataagaataattattcgattggaattaagatctcctggagcatt
attaaataatgatcaaatttataattctattattactgcccatgcattcattataatttt
ctttatagttataccttttataattggaggatttggaaattgattaattccattaatatt
aggagtccctgatatagcatttccacgaataaataatataagattttgacttctccctcc
ttcattattcttattaattataagaaattttattggaagaggagtagggacaggatgaac
tctatacccacctctatcctcaattataggtcataattcaccatcagtagatttaggaat
tttctctattcatattgcaggtgtatcatcaattataggatcaattaattttattgtaac
aattttaaatatacatacaaaaactcattcattaaactttttaccattattttcatgatc
agttctagttacagcaattctccttttattatcattacctgttttagcaggagcaattac
aatattattaactgatcgaaattttaatacatcattttttgacccaactggtggaggaga
tccaattctttatcaacatttattctgattttttggtcatcctgaagtttacattcttat
tcttccaggatttggactaatttcccatattattactaatgaaagaggaaaaaaggaaat
ttttggttcattaggaataatttatgcaataattgctattggaatattaggatttattgt
atgagctcatcatatatttactgtcggattagatattgatactcgagcttattttacatc
agcaactataattattgcaattcctacaggaattaaggtttttagatgacttgctacaat
ttatggatcaaaaattaaattttcaccctcaataatttgaagaataggttttattttcct
ttttacattaggaggattaacaggaatcattttatcaaattcatcactagatattatatt
acatgatacatactatgtaattggtcatttccattacgtttta-----------------
------------------------------------------------------------
------------------------------------------------------------
------------------------------------------------------------
------------------------------------------------------------
------------------------------------------------------------
------------------------------------
>Dolichovespula_sylvestris
---------------------------aacattatattttatttttgctttatgagcagg
aacattaggagcatcaataagaataattattcgactagaattaagttcaccaggagcatt
aattaataatgatcaaatttataattcaattgttactgctcatgcatttattataatttt
ttttatagttataccttttataattggaggatttggaaattgattaattccactaatatt
aggagttcctgatatagcatttccacgaataaataatataagattttgacttcttcctcc
atccttacttttactaattttaagaaatttcattggaagaggtgtaggaactggatgaac
actttatccaccattatcatctattacaggtcataattctccttctgttgatttaggaat
tttctctattcatattgcaggaatttcatcaattataggatcaattaattttattgttac
aatcttaaatatacatacaaaaactcactcattaaattttctaccactttttacatgatc
agttttaattactgcaattcttcttcttctttcattacctgtactagctggtgcaattac
tatattattaacagatcgaaattttaatacaacattttttgacccaactggaggaggaga
tcctattctttatcaacatttattttgattttttggtcatcctgaagtttatattcttat
tcttccaggatttggattaatttcccatattattactaatgaaagaggaaaaaaagaaat
ttttggatcattaggaataatttatgcaataattgctattggaatattaggatttattgt
ttgagctcatcatatatttactgttggtttagatattgatacacgagcttattttacatc
agcaactataattattgcaattccaacaggaattaaagtatttagttgattagctacaat
ttatggatcaaaaattcaattctcaccatcaataatttgaagaataggatttatttttct
ttttacattaggaggattaacaggaattattctttctaattcttcattagatattatact
tcacgatacatactatgtaattggtcattttcattatgtttta-----------------
------------------------------------------------------------
------------------------------------------------------------
------------------------------------------------------------
------------------------------------------------------------
------------------------------------------------------------
------------------------------------
>Polistes_dominula
---------------------------aacattatattttatttttggactatgagctgg
aataattggtacatctttaagattaataattcgattagaattaggaacaccatcttcaat
tattaataatgatcaattttataattcaattattacagcccatgctttagtaataatttt
ttttatagttataccatttataattggaggttttggaaattgattaattcctataatact
tggagcccctgatatagctttcccacgaataaataatataagattttgacttttaccacc
ctcattatttttgcttattataagaaacataataaaaataggagtaggaacaggatgaac
tttatacccacctttatcttcaaatattggacataattcaccttctgttgatttatcaat
tttttctcttcatattgctggaatttcatccattataggagctattaattttattgtaac
aattttaaatatacatattaaaacccattcattaaattttttacctttatttacatgatc
tgttttaatcacagcaattttacttttattatctttacctgtcttagcaggagcaatcac
tatactattaactgatcgaaatttaaatacatctttttttgatcctacaggaggaggtga
tccaattttatttcaacatctattttgattttttggtcaccccgaagtttacattcttat
cttaccaggatttggattaatttctcaaattattactaatgaaacaagaaaaaaagaaat
ttttggatctttaggaataatttacgctatagtatcaatcggaattttaggttttattgt
ttgagctcatcacatattcactgttggattagatattgatacacgagcttattttacatc
agcaactataattattgcaattccaactggaattaaggtatttagttgactagcaactat
ctatggatcaaaattaacattttcaccttcaataatttgatcaataggttttattttttt
atttactataggaggattaacaggaattattttatctaattcatcattagatattattct
tcatgatacatattatgtaattggtcatttccattatgtttta-----------------
------------------------------------------------------------
------------------------------------------------------------
------------------------------------------------------------
------------------------------------------------------------
------------------------------------------------------------
------------------------------------
>Vespa_affinis
------------------------------------------ttttgccctctgatcagg
cactttaggtgcctctataagactaattattcggatagaactaagctctccaggtaatct
aattaataatgaccaaatttataattctattatcacagctcacgcctttattataatctt
ttttatagttatgccctttataattggcggatttggaaattgattaattcctataatatt
aggtatcccagatatggcttttccacgaataaataatataagattttggttactaccccc
ctccctatttctattaattacaagaacctttatcggaggaggggcaggaactggatgaac
tttatacccccctctatcatcaattacaggacacaattctcctgccgttgatttaagaat
tttttctttacatattgcaggtatttcctctattataggagcaattaattttattgtaac
aattttaaatatacatattaaaactcattcattaaattttttaccattattctcatgatc
agtattaattactgcatttcttttattgctctcactacctgttctagcaggagcaattac
catacttcttacagatcgaaactttaatacatcattttttgaccctactggtggaggaga
tcctattttatatcaacatttattttgattttttggacacccagaagtttacattctaat
tttacctggttttggaattatctctcatattattactaatgaaagaggtaaaaaagaaat
ttttggatcacttggaataatctatgctataattgctattggactcttagggtttattgt
gtgagcccatcatatatttactgtagggttagatattgacacccgagcctactttacttc
agcaacaataattattgctatccctacaggaatcaaagtatttagatgaatagcaacaat
ctatgggtcaaaaattcaattttcaccttcaataatttgaagaataggatttattttctt
attcactctaggaggattaacaggaatcatcctctctaattcctcattagatattatctt
acatgacacttactatgtaattggtcatttccattacgttcta-----------------
------------------------------------------------------------
------------------------------------------------------------
------------------------------------------------------------
------------------------------------------------------------
------------------------------------------------------------
------------------------------------
>Vespa_analis
-----------------------------------------ttttcgctttatgagcagg
aactttaggagcttcaataagattaattattcgaatagaattaagatccccaggaaattt
aatcaataatgatcaaatttataattcaattattactgctcatgcttttattataatctt
ttttatagttataccttttataattggaggatttggaaattgattaattcctttaatatt
aggaattcctgatatagctttccctcgaataaataatataagattctgattgcttcctcc
ttcattatttctattaattacaagaaatttcattggtggaggagttggaacaggatgaac
tttatatccccctctctcatcaattactggacataatagaccttcagttgatttaagaat
tttctctcttcatattgcaggtatttcatcaattataggtgcaattaattttattgttac
aatcttaaatatacatattaaaacccattcattaaattttttacccttattctcttggtc
agtcttaattacagctctattacttttattatcattacctgtattagcaggagctattac
tatacttttaacagaccgaaattttaatacatcattttttgatccaactggaggaggtga
tcctattttatatcaacatttattttgattttttggnnnnnnnnnnnnnnnnnnnnnnnn
tctcccaggatttggaattatctcccatattatcactaatgaaagaggaaaaaaagaaat
ttttggatctctgggaataatctatgcaataattgccattggtcttttaggatttattgt
atgagctcatcacatatttactgttggattagatattgatactcgagcttactttacttc
agcaacaataattattgccattcctacaggaattaaagtatttagatgattagcaactat
ctatggttcaaaaattcaattttcaccacccataatctgaagtataggatttatctttct
atttacaattggaggattaaccggaattatcctttctaattcatctttagatattattct
tcatgatacatattatgtaattggtcatttccactatgtactt-----------------
------------------------------------------------------------
------------------------------------------------------------
------------------------------------------------------------
------------------------------------------------------------
------------------------------------------------------------
------------------------------------
>Vespa_crabro
---------------------------tatattatactttatttttgccctatgatcagg
aactctaggggcttctataagattaatcattcgtatagaactaagatcgccaggaagatt
aattaataatgaccaaatttataactcaattattactgcacacgcttttattataatctt
ctttatagttataccatttataattggtggattcggaaattgaataattcctctaatact
aggaattccagatatggcttttccacgaataaataatataagattctgactactcccccc
ttctttatttatattaattataagaaactttattggaggaggagttggtacaggatgaac
tctatatccacccctatcttcaattactggacataattcaccatcagttgatcttagaat
tttctctcttcatattgctggtatttcatctatcataggtgcaattaattttattgttac
aattttaaatatacatgtaaaaactcattcattaaattttttacctttattttcatgatc
cgttttaattacagcattccttttactcttatcattaccagtcttagcgggagcaatcac
tatactcttaactgatcgaaattttaatacatcattctttgacccaacaggtggaggaga
tccaattctatatcaacatttattttgattttttggtcacccagaagtttatattttaat
tcttccaggatttggaattatttctcatattattactaatgaaagaggaaaaaaagaaat
ttttggctctttaggaataatctacgctataattgctatcggtcttttaggttttattgt
ttgagctcatcatatatttactgttggattagacattgatacccgagcctattttacttc
tgcaacaataattattgctattcctacaggtattaaggtatttagatgattagcaactat
ttacggttcaaaaattcaattttcaccagcaataatttgaagaataggatttatttttct
ctttactataggaggactaacaggaattattttatctaattcatctttagatattatcct
tcatgatacatattatgtaattggacattttcactatgttcta-----------------
------------------------------------------------------------
------------------------------------------------------------
------------------------------------------------------------
------------------------------------------------------------
------------------------------------------------------------
------------------------------------
>Vespa_ducalis
----------------------------------------------------tgatctgg
aactttaggagcatctataagacttatcatccgagcagaattaagatctcccggtaattt
aattaataatgatcaaatttataatactattattactgcccatgctttcattataatttt
ttttatagtaataccattcataattggaggatttggaaattggttaattccaataatact
aggaactccagatatagctttccctcgaataaataatataagattttgacttttacctcc
atcattatttctattaattacaagaaattttattggaggaggtgtaggaactggttgaac
tttatatccccctctatcatcaattactggtcataattcaccatcagtagatttaggtat
tttttcccttcacattgctggaatctcttccattataggagcaattaattttatcgtaac
aatcctaaatatacatgttaaaactcactcattaaattttttacctttatttgcatgatc
agtgctaattacagctttccttttacttctttctctacctgttttagccggagcaatcac
catacttttaacagatcgaaattttaatacatcatttttcgacccaacaggaggaggtga
ccccattctttatcaacacttattctgattttttggtcatccagaagtctatattctaat
tctaccaggatttggtattatttctcatattattacaaacgaaagaggtaaaaaagaaat
ttttggatcactaggaataatctacgctataattgctattggattactaggatttattgt
atgagcacatcatatatttactgtagggttagacattgatacacgagcttatttcacttc
agcaactataattattgctatcccaactggaattaaggtatttagatgattagcaactat
ttatggatcaaaaattcaattctcaccagctatactttgaagtataggttttatttttct
tttcacaataggaggattaacaggaattatcctatcaaattcatctttagatatcatcct
tcatgatacatactatgtaattggtcatttccactatgttctttctataggagctgtatt
tgctattattgctggattcattcactgataccctctaattttcggattatcattaaataa
aacatgactaaaaattcaatttacttctatatttattggagtaaatctaactttttttcc
tcatcattttctaggattagcaggattccctcgacgttattcagactaccctgatatata
cacttcatgaaatgttatctcatcaattggatcaataatctctttcctttcaataatttt
ttttatttttattatctgagaatcatttatatcacaacgaattgttctatataaattttt
tatatcaccaaacttagaatgaaatcattcttatcc
>Vespa_mandarinia
----------------------------------------------------tgatcagg
aaccattggagcatccataagattaattattcgaatagaacttagatcccccggcaatct
aattaataatgaccaaatttacaattctattattactgctcacgcattcattataatttt
ttttatagttataccctttataattggaggatttggaaattgattaatcccattaatatt
aggtatcccagacatagcattcccccgaataaataatataagattttgacttcttcctcc
ttcattattccttctaattataagaaactttattggagggggtgttggtacaggatgaac
tctttatccgcctctatcatccattattggacataattctccttcagtagatctaagaat
tttttctcttcatattgcaggaatttcctcaattataggagcaattaattttattgtaac
aattctaaatatacatgtcaaaactcattcattaaattttttaccattattctcttgatc
agtcttaattacagcattcttactacttttatctttacctgttttagctggggcaatcac
tatacttttaacagatcgaaattttaatacatcctttttcgatccaactgggggcgggga
ccctatcttataccaacatttattctgattttttggtcatccagaagtatatattttaat
tctcccaggatttggaattatttcccatattatcactaatgaaagaggaaaaaaggaaat
ttttggttcattaggaataatctacgctatactcgctattggtctattaggatttatcgt
atgagcacatcatatatttacagttggtctcgatatcgatacccgggcttatttcacttc
agcaacaataattattgctattcctactggtattaaggtatttagatgacttgcaactat
ctatgggtcaaaaatccaattctcaccagctataatttgaagaataggatttatctttct
atttacaataggaggattaactggaattattctatctaattcatccttagatattattct
tcatgatacctattatgtaattggccattttcattatgttctatctataggggcagtatt
tgctattatcgcaggatttatccactgataccctctaatttttggattatcaataaataa
actatgactaaaaatccaatttacttcaatatttattggagtaaatataacttttttccc
tcatcattttctaggtttagcaggattccctcgacgttattccgactatcctgatatata
cactccttgaaatgttatctcttcaattggctctataatttcttttttttctataatttt
ttttatttttattatttgagaatcttttatatcacaacgaattatcttatataaattttt
tatatctcctaatttagaatgaaaccactcctatcc
>Vespa_simillima
----------------------------------------------------tgatcagg
aactttaggtgcatcaataagattaattattcgaatagaattaagatctcctggtaattt
aattaataatgatcaaatttataattcaattattactgctcacgcttttattataatttt
ttttatagttatacctttcataattggaggatttggaaactgaataatccccctaatact
tggaatccccgatatagcttttccccgaataaataatataagattttgattactaccccc
atctttattcttactaattataagaaactttatcggaggcggagtaggtacaggatgaac
actatatcctcctttatcatcaattactgggcataattcaccttccgtagatttaagaat
tttttcacttcatattgctggaatttcatcaattataggtgcaattaattttattgtaac
aattttaaatatacatgtaaaaacccattcattaaattttttacctttattctcatgatc
agttctaattactgcctttctccttttactttcattacctgtattagctggagctatcac
catactcctaacagatcgaaattttaatacttcattttttgaccctattggaggaggaga
ccctattctctaccaacatctattctgatttttcggtcatccagaagtttatattttaat
tctccctggattcggaattatttctcatattattactaaagaaagtgggaaaaaagaaat
ttttggatcactaggaataatctatgctataatcgctattggattattaggatttattgt
ttgagcccaccatatatttacagtaggattagatattgatacccgagcttatttcacttc
agcaacaataattattgccattcctacaggaattaaagtatttagatgattagcaactat
ttatggatcaaaaattcaattttctcctgctataatttgaagaataggatttatttttct
ttttacaataggaggactcacaggaattattctatccaactcatcattagacatcattct
tcatgatacctattatgtaattggccatttccattacgttctttctataggagcagtatt
cgctattattgcaggatttattcattgatacccactaattttcggcctatcgcttaataa
gctatgattaaaaattcaatttacctcaatatttatcggagtaaatttaaccttttttcc
tcatcattttcttggattagcgggattcccacgacgatactctgactatccagatatata
cacatcatgaaatgttatttcatcaattggatccctaatctcttttttttctataatttt
ttttatctttattatttgagaatcttttatatcacaacgaatcattttatataaattttt
tatatcacctaatatagaatgaaatcactcttaccc
>Vespa_simillima_simillima
tattcaaccccatcataaagatattggaatattatactttattttcgccttatgatcagg
aactttaggtgcatcaataagattaattattcgaatagaattaagatctcctggtaattt
aattaataatgatcaaatttataattcaattattactgctcatgcttttattataatttt
ttttatagttatacctttcataattggaggatttggaaactgaataatccccctaatact
tggaatccccgatatagctttcccccgaataaataatataagattttgattactaccccc
atctttattcttactaattataagaaactttattggaggcggagtaggtacaggatgaac
actataccctcctttatcatcaattactggacataattcaccttccgttgatttaagaat
tttttcacttcatattgctggaatttcatcaattataggtgcaattaattttattgtaac
aattttaaatatacatgtaaaaacccattcattaaattttttacctttattctcatgatc
agttctaattactgcctttctccttttactttcattacctgtattagctggagctatcac
catactcctaacagatcgaaattttaatacttcatttttcgaccctattggaggaggaga
ccctattctctaccaacatttattctgattttttggacatccagaaagtttaaa------
------------------------------------------------------------
------------------------------------------------------------
------------------------------------------------------------
------------------------------------------------------------
------------------------------------------------------------
------------------------------------------------------------
------------------------------------------------------------
------------------------------------------------------------
------------------------------------------------------------
------------------------------------------------------------
------------------------------------------------------------
------------------------------------------------------------
------------------------------------
>Vespa_velutina
----------------------------------------------------tggtcagg
aacactaggagcatcaataagattaattattcgaatagaattaagatctcctggtaattt
aattaataatgatcaaatttataattcaattattactgctcatgcttttattataatctt
ttttatagttataccttttataattggtggatttggaaactgaataatccctctaatact
tggaattcctgatatagctttcccccgaataaataatataagattctgattactccctcc
atctttatttatactaattataagaaactttattggaggaggtgttggaaccggatgaac
tttatatcctcctttatcctctattactggtcataattccccttccgtagatttaagaat
tttttctttacatattgcaggaatctcatcaattataggagcaattaattttattgtaac
aattcttaatatacatgtaaaaactcattcattaaattttttacctttattttcttgatc
agttttaattactgcttttcttctcttactctctttacctgtattagctggagctatcac
catactactaacagaccgaaattttaatacatcattttttgatcctactggaggtggaga
cccaatcttatatcaacatcttttctgatttttcggtcacccagaagtttatattttaat
tcttccaggattcggaattatttcccatattattactaatgaaagaggaaaaaaagaaat
ttttggatcactaggaataatttatgctatatttgctattggattattaggatttatcgt
a-----------------------------------------------------------
------------------------------------------------------------
------------------------------------------------------------
------------------------------------------------------------
------------------------------------------------------------
------------------------------------------------------------
------------------------------------------------------------
------------------------------------------------------------
------------------------------------------------------------
------------------------------------------------------------
------------------------------------
>Vespula_acadica
---------------------------aacattatattttatttttgctttatgatcagg
gactttaggagcctcaataagtataattattcgattagaattaagatctccaggagcttt
tattggaaatgatcaaatttataatacaattattacagctcatgcatttattataatttt
ttttatagttataccattcctagttggaggatttggaaattgattaattcctttaatatt
aggagttccagatatagcttttccacgaataaataatataagattttgaattcttccacc
atccttatttcttttaattttaagaaattttattggatcaggaactggaacaggttgaac
tctttatcctcctttatcttctattactggtcatgattcaccttcaattgatttaagaat
tttttctattcatatagctggaatttcttctattataggatcaattaattttattgttac
tattttaaatatacatacaaaaactcattcattaaattttcttccattatttacatgatc
aattttaattacagcaattcttcttcttctatctttacctgttttagcaggagcaattac
tatacttttaactgatcgaaatttaaatacatcattctttgaccctgcaggaggaggaga
tcctattttatatcaacatttattttgattttttggtcatccagaagtttatattttaat
tcttcctggatttggtctaatttctcatattattactaatgaaagaggaaaaaaagaaat
ttttggatctttaggaataatttatgctataattgctattggtatgttaggttttattgt
ttgagctcatcatatatttactgttggtttagatattgatactcgagcatactttacatc
agcaacaataattattgcaattccaacaggaattaaggtatttagatgattagcaacaat
ttatggatcaaaaattcaattctctcctgctataatttgaagaataggatttattttctt
atttacattaggaggtttaaccggaattattctttctaactcttcattagacattatact
tcatgacacttactatgtaattggacattttcattatgtactt-----------------
------------------------------------------------------------
------------------------------------------------------------
------------------------------------------------------------
------------------------------------------------------------
------------------------------------------------------------
------------------------------------
>Vespula_consobrina
---------------------------aacattatattttatttttgctttatgggcagg
aactttaggagcctcaataagtataattattcgtttagaattaagatctcctggagcatt
aattggaaatgatcaaatttataatacaattattacagctcatgcatttatcataatttt
ttttatagttataccctttctagttggaggatttggaaattgattaattcctttaatact
aggagttccagatatagctttcccacgaataaataatataagattctgaattctcccacc
atcattatttcttttaattttaagaaattttattggatcagggactggaaccggatgaac
tctttatcctcctttatcttctattaccggtcatgattcaccttcaattgatttaagaat
tttttctattcatatagctggaatttcttccattataggatcaattaattttattgttac
tattttaaatatacatacaaaaactcattcattaaattttcttccattatttacatgatc
aattttaattacagcaattcttcttcttctttctttacctgttttagcaggagcaattac
tatacttttaactgatcgaaatttaaatacatcattctttgaccctgcaggaggaggtga
tcctattttatatcaacatttattttgattttttggtcatccagaagtttatattttaat
tctccctggatttggtttaatttctcatattattactaatgaaagaggaaaaaaggaaat
ttttggatctttaggaataatttatgctataattgctattggtatattaggatttattgt
ttgagctcatcatatatttactgttggactagatattgatactcgagcatactttacatc
agccacaataattattgcaattcctacaggaattaaagtatttagatgattagcaacaat
ttatggatcaaaaattcaattttctcctgctataatttgaagtataggatttattttctt
atttacattaggaggtttaacaggaattattctttctaattcttcattagatattatact
tcatgatacttactatgtaattggacattttcattatgtactt-----------------
------------------------------------------------------------
------------------------------------------------------------
------------------------------------------------------------
------------------------------------------------------------
------------------------------------------------------------
------------------------------------
>Vespula_flavopilosa
---------------------------aacattatattttatttttgctttatgagcagg
aactttaggagcttcaataagaataattattcgtttagaattaagatctcctggagcttt
aattaataatgatcaaatttataatacaattattacagcccatgcctttattataatttt
ttttatagtaataccttttttagttggaggatttggaaattgattaatccccttaatatt
aggagtgcctgatatagcatttcctcgaataaataatataagattttgattacttccccc
ttcattatttttattaattttaagaaattttattggaaccggagtaggaacgggatgaac
tttataccctcccttatcatctattgttggtcatgattcaccttctgtagatttaggaat
tttttctattcatattgctggaatttcctcaattataggatcaattaattttattgtcac
tattttaaatatacacacaaaaactcattcattaaattttctccctttatttacatgatc
tattctaattacagcaattcttcttttattatcattgccagttcttgcaggagcaattac
tatacttctcacagatcgaaatcttaatacatccttttttgatcctgcaggtgggggtga
tccaattttataccaacacttattttgattttttgggcaccctgaagtttatattttaat
tctccctggttttggattaatttcccatattattaccaacgaaagaggtaaaaaagaaat
ttttggttctttaggaataatttatgctataattgctattggtatattaggatttattgt
atgagctcatcacatatttactgttggtttagatattgatactcgtgcatattttacatc
cgcaactataattattgcaattcccacaggaattaaagtatttagatgactagcgactat
ttatggttcaaaaattcaattttccccagctataatatgaagaataggatttattttcct
atttactttaggtggattaacaggaattattctttctaattcatcattagatattatact
tcacgatacatattatgtaattggacattttcattacgttctt-----------------
------------------------------------------------------------
------------------------------------------------------------
------------------------------------------------------------
------------------------------------------------------------
------------------------------------------------------------
------------------------------------
>Vespula_germanica
---------------------------tacattatattttattttcgctttatgagcagg
aactttaggagcttcaataagaataattattcgtttagaattaagatcccctggagcttt
aattaataatgatcaaatttataatactattattacagctcatgctttcattataatttt
ctttatagttataccttttttagttggaggatttggaaattgattaatccctttaatatt
aggtgttcctgatatagcatttcctcgaataaataatataagattttgattattacctcc
atccttatttttattaatcttaagaaattttattggaaccggagtagggacaggatgaac
tctgtaccctcctttatcatcaattgtaggacatgactctccctctgtagacttaggaat
tttttctatccatattgctggaatttcatcaattataggttcaattaattttattgttac
tattttaaatatacacacaaaaacacattcactaaattttcttcctttattttcatgatc
aattttaattacagcaattcttctcttgttatctctaccagttcttgcaggagcaattac
tatacttcttacagaccgtaatttaaatacatctttctttgatcctgcaggcggaggtga
cccaattttataccaacatttattttgattttttggtcacccagaagtttatattttaat
tttacctggctttggtttaatttctcatattattactaatgaaagaggaaaaaaagaaat
ttttggttccttaggaataatttatgctataattgctattggtatattaggttttattgt
ttgagctcatcatatatttactgttggattagatattgatactcgtgcatattttacatc
tgcaactataattattgctattcccacaggaattaaagtatttagatgattagcaacaat
ttacggttcaaaaattcaattctccccagctataatttgaagaataggctttatttttct
ttttaccttaggaggattaacaggaattatcttatctaattcttcactagatattatact
tcatgatacctattatgtaattggacattttcattatgtcctt-----------------
------------------------------------------------------------
------------------------------------------------------------
------------------------------------------------------------
------------------------------------------------------------
------------------------------------------------------------
------------------------------------
>Vespula_maculifrons
---------------------------aacattatattttatttttgctttatgggcagg
gactttaggagcttcaataagaataattattcgcttagaattaagatctcctggagcctt
aattaataatgatcaaatttataatacaattattacagctcatgcctttattataatttt
ctttatagtcataccttttttagtaggaggatttggaaactgattaatccctttaatact
aggtgtacctgatatagcatttcctcgaataaataatataagattttgattactccctcc
ttcattatttttactaattttaagaaattttattggaacaggggtaggaacaggatgaac
tttataccctcctttatcttctattgttggtcatgattctccatctgtagatttaggaat
tttttcaattcatattgctggaatttcatcaattataggatcaattaattttatcgttac
tattttaaatatacacacaaaaacacattcattaaattttcttcctttatttacatgatc
aattttaattacagcaattcttcttctattatcactaccagttcttgcaggagcaattac
tatacttttaacagatcggaacttaaacacatcttttttcgatcctgcaggtggggggga
cccaattttatatcaacatttattttgattttttggtcacccagaagtttatattttaat
tcttcctggatttggattaatttctcacattattactaatgaaagaggaaagaaggaaat
ttttggttctttagggataatttatgctataattgctattggtatattaggatttattgt
atgagcccaccatatatttactgttggtttagatattgatactcgtgcatactttacatc
tgcaactataattattgcaattcctacaggaattaaggtatttagatgattagcaactat
ttatggttcaaaaattcaattttctccagctataatttgaagaataggatttattttctt
atttactttgggaggtttaacaggaatcattctttctaattcatcattggatattatact
tcatgatacatattatgtaattggacattttcattatgttctt-----------------
------------------------------------------------------------
------------------------------------------------------------
------------------------------------------------------------
------------------------------------------------------------
------------------------------------------------------------
------------------------------------
>Vespula_pensylvanica
---------------------------aacattatattttatttttgccttatgggcagg
aactttaggagcttctataagaataattattcggttagaattaagttcaccaggagctct
aattaataatgatcaaatttataatactattattacagctcatgcttttattataatttt
tttcatagttataccttttttagttgggggttttggaaattgattaatccctttaatact
aggtgtacctgatatagctttccctcgtataaataatataagattttgattacttcctcc
ttctttatttcttttaattttaagaaactttatcggaactggagtaggaactggttgaac
tttataccctccattgtcatcaattgttggtcatgatacaccttctgttgacttaggaat
tttttctattcatattgcaggaatttcatcaattataggatcaatcaattttattgttac
aatcttaaatatacacacaaaaactcattcattaaactttcttcctttatttacatgatc
aattttaattacagcaattcttctacttctttctcttccagtcttagcaggagctattac
tatacttcttactgatcgaaatcttaatacatccttctttgatcccgctggaggaggaga
tcctattctataccaacatttattttgattttttggacatccagaagtttatattttaat
tttacctggatttggtttaatttcccatattattacaaacgaaagaggaaaaaaagaaat
ttttggctctttaggaataatttatgctataattgctattggtatactaggatttattgt
ttgagctcatcatatatttactgttggtttagatattgatactcgagcttactttacatc
tgcaactataattattgctattcctactggaattaaggtatttagatgattagcaacaat
ctatggatcaaaaattcaattttctccagctataatttgaagaataggatttatttttct
ttttacattaggaggattaacaggaattattttatctaactcttcattagatattatact
tcatgacacatattatgtaattggtcatttccattatgtatta-----------------
------------------------------------------------------------
------------------------------------------------------------
------------------------------------------------------------
------------------------------------------------------------
------------------------------------------------------------
------------------------------------
>Vespula_squamosa
---------------------------aacattatattttatctttgccttatgggcggg
aactttaggagcatcaataagaataattattcgattagaattaagatccccaggagcttt
aattggaaatgatcaaatttataatactattattactgcccatgcatttgtaataatttt
ctttatagttatacctttcttaatgggaggatttggaaattgattaattcctttaatatt
aggtgttccagatatagcatttcctcgaataaataatataagattctgacttttaccccc
atcattatttctcttaattttaagaaattttattggaacaggagtaggaacaggatgaac
tctttatcctcctctttcttctattacaggtcatgattcaccatcagtagacctaagaat
tttttctatccatattgcaggaatttcctcaattataggatcaattaattttattgttac
tattctaaatatacatactaaaacacactcattaaattttttacctttattttcatgatc
tgttttaattacagccattcttttacttctctcccttccagttttagcaggagcaatcac
tatacttttaactgatcgaaattttaatacatccttctttgatccagcaggaggaggtga
tcctattttatatcaacacttattttgattctttggacatccagaagtatatattcttat
tctaccagggtttggattaatttctcatattattacaaatgaaagaggaaaaaaagaaat
ttttggttctttaggaataatttatgctataattgctattggtatattaggatttattgt
ttgagctcatcacatatttactgttggccttgatattgatacacgagcttattttacttc
agcaacaataattattgctattcccacaggaattaaagtatttagatgattagctacaat
ttatggatcaaaaattcaattttcccctgctataatctgaagaataggatttattttttt
atttactttaggaggacttacaggtattattttatctaattcatctttagatattatact
tcacgatacatattacgtcattggtcattttcattatgtttta-----------------
------------------------------------------------------------
------------------------------------------------------------
------------------------------------------------------------
------------------------------------------------------------
------------------------------------------------------------
------------------------------------
>Vespula_vidua
------------------------------attatattttatttttgctttatgagcagg
aactttaggagcttctataagaataattattcgtttagaattaagatctcccggagcttt
aattggaaatgatcaaatttataatacaattattacagctcatgcatttgttataatttt
ttttatagttataccctttctagttggaggatttggaaattgacttattcctttaatact
gggagttccagatatagcttttccacgaataaataatataagattttgaattcttcctcc
atcattatttcttttaattttaagaaattttattggatcaggaactggaactggatgaac
tctttatcctcctctatcttctattactggtcatgattcaccttcaattgatttaagaat
tttttctattcatatagctggaatttcttctattataggatcaattaattttattgttac
tattttaaatatacatacaaaaactcattcattaaattttcttccattattttcatgatc
aattttaattacagcaattcttcttcttctttccttacctgttttagcaggagcaattac
tatacttttaactgatcgaaatttaaatacatctttctttgatcctgcaggaggaggaga
tcctattttatatcaacatttattttgattttttggtcatccagaagtttatattttaat
tcttcctggttttggtttaatttctcatatcattactaatgaaagaggaaaaaaagaaat
ttttggatctttaggaataatttatgctataattgctattggtatattaggatttattgt
ttgagctcatcatatatttactgttggtctagatattgatactcgagcatactttacatc
agcaacaataattattgcaattcctacaggaattaaggtatttagatgattagcaactat
ttatggatcaaaaattcaattttctcctgctataatttgaagaataggatttattttctt
atttacattaggaggtttaacaggaattattctttctaattcatcattagatattatact
tcatgatacttactatgtaattggacattttcattatgtactt-----------------
------------------------------------------------------------
------------------------------------------------------------
------------------------------------------------------------
------------------------------------------------------------
------------------------------------------------------------
------------------------------------
>Vespula_vulgaris
------------------------------------------------------------
------------------------------------------------------------
------------------------------------------------------------
--------------------------------------------------cattaatatt
aggagtgcctgatatagcttttcctcgaataaataatataagattttgattactccctcc
ttctttatttttattaattttaagaaattttattggaacgggtgtaggaaccggatgaac
tttatatcctcctttatcatctattgttggacatgattcaccttctgtagatttaggaat
tttttctatccatattgctggaatttcctcaattataggatcaattaattttattgttac
tattttaaatatacacacaaaaactcattcactaaattttcttcctttattcacatgatc
aattttaattacagcaattcttcttctgttatcattaccagttcttgcaggagcaattac
tatacttcttacagatcgaaatcttaatacatctttttttgatcccgcaggtggggggga
tccaattttataccaacacttattttgattttttggtc----------------------
------------------------------------------------------------
------------------------------------------------------------
------------------------------------------------------------
------------------------------------------------------------
------------------------------------------------------------
------------------------------------------------------------
------------------------------------------------------------
------------------------------------------------------------
------------------------------------------------------------
------------------------------------------------------------
------------------------------------------------------------
------------------------------------------------------------
------------------------------------
