# Supplementary material for: Colony size is linked to paternity frequency and paternity skew in yellowjacket wasps and hornets
Source: BMC Evol Biol. 2014 Dec 30;14:2625. doi: 10.1186/s12862-014-0277-x (PMC4298054; doi:10.1186/s12862-014-0277-x)
Supplement: Additional file 4: — Phylogenetic data. This file contains the sequences, alignments and tree from our phylogeny. [file 12862_2014_277_MOESM4_ESM.zip › Final_Phylo/allvespinesnc23_COII.fasta]

>Dolichovespula_arenaria
TTATTTATTCTTTTATTATAAATTCAAACATGATTAAATCTTTATATTCAAGATTCCAAT
ACTCCTAATATAAATCAATTAATTTTTTTTCATGATTATTCAATATTAATATTAATTATA
ATTACAACCTTAATTTCTTATATATTTATTTTTCTTATTATAAATAAAATTACAAATCGA
TTTATAATTAATGAACATTTTATTGAAACAATTTGAACAATTTCACCAATATTAATTCTT
TTTTTTATTGCTATTCCTTCATTAAAAATTCTTTATATAAATGAAGAAATATTTTCACCT
GATTTAACCGTAAAAGCTATTGGTCATCAATGATATTGACATTATGAATTTTCAGATTAT
ATAAATATTAGATTTGAATCATATATATTACCAATAAAAAAAGATAATTTATCTCAATTT
CGATTATTAGATGTTGATAATCGACTAATTTTACCTTATAATATTCCTATTCGAATTTTA
ACAACATCTAGAGATGTAATTCATTCATGAGCTGTTCCAGCTTTAGGAATTAAAGTTGAT
GCAACACCTGGACGAATAAATCAAACTTATATTTATATAATTCGTCCAGGAATCTTTTTT
GGT
>Dolichovespula_maculata
GAATTTTTTCTTTTATTATAAATTCAAACTTGATTAAATTTCCAAATTCAAGATTCTAAT
ACACCTAATATAAATCAATTAATTTTTTTCCATGATTATACAATATTAATAATTATAATG
ATTACAAACTTAATTTTTTACTTATTCATTTTTTTAATTATAAATAAAATAACAAATCGA
TTTATAATTAATGAACACTTTATTGAAACAATTTGAACTATTACACCAATAATAGTATTA
TTAATTATTGCTATACCTTCTCTTAAAATTCTTTATTTAACTGAAGAAACATATTCTCCA
GACCTAACAATTAAAGCAATTGGTCATCAATGATATTGACATTATGAATTATCTGATTAT
AATGATATTTCAATTGAATCCTATATAATTAAAACAAATAAAGATAATTTATCACAATTT
CGTCTTCTAGACGTTGATAATCGTTTAATTATCCCATATAATACACGAATTCGAGTTTTA
ACTTCATCAGTTGATGTAATTCACTCTTGAACTGTTCCAGCTCTAGGAATTAAAATTGAC
GCAACACCTGGACGAATAAATCAAACTTTTATTTTTATAATTCGACCAGGAATCTTTTTT
GGC
>Dolichovespula_media
GAATTTTTTCTTTTATTATAAATTCAAACTTGATTAAACTTCCAAATTCAAGATTCTAAT
ACACCTAATATAAATCAATTAATTTTTTTTCATGATTATACAATATTAATAATTATAATA
ATTACAAACTTAATTTTTTACTTATTCATTTTTTTAATCATAAATAAAATAACAAATCGA
TTTATAATTAATGAACACTTTATTGAAACAATTTGAACTATTACACCAATAATAGTATTA
TTAATTATTGCTATACCTTCTCTAAAGATTCTTTATCTAACTGAAGAAACATATTCTCCT
GACTTAACAATTAAAGCTATTGGTCATCAATGATATTGACATTATGAACTATCTGATTAT
AATGATATTTCAATTGAATCCTATATAATTAAAACAAATAAAAATAATTTATCACAATTT
CGTCTTCTAGATGTTGATAATCGTTTAATTATCCCTTATAATACACGAATTCGAATTTTA
ACTTCATCAGTTGATGTTATTCACTCTTGAACTGTTCCAGCTCTAGGAATTAAAATTGAT
GCGACACCTGGACGAATAAATCAAACTTTTATTTTTATAATTCGACCAGGAATTTTTTTT
GGT
>Dolichovespula_saxonica
AATATATTTCTTTTATTATAAATTCAAACATGATTAAATCTTTACATTCAAGATTCTAAT
ACTCCAAATATAAATCAATTAATTTTTTTCCACGACTATTCAATATTAATATTAATTATA
ATTACAACTTTAATTTCTTATATATTTATCTTTCTTATTATTAATAAAATTACAAATCGA
TTTATAATTAATGAACATTTTATTGAAACAATTTGAACAATTTCACCAATAATTATTCTT
TTTTTTATTGCTATTCCTTCATTAAAAATTCTTTATATAAATGAAGAAATATTTACACCT
GATTTAACTGTTAAAGCTATCGGTCATCAATGATACTGACATTATGAATTATCAGATTAT
TTAAATATTAGATTTGAATCATATATACTTCCAATTAAAAAAAATAATTTATCTCAATTT
CGATTATTAGATGTTGATAATCGTTTAATTTTACCCTATCACATTCCAATTCGAGTTTTA
ACAACATCTAGAGATGTAATTCATTCATGAGCTGTACCAGCACTAGGAATTAAAGTTGAT
GCAACACCTGGACGAATAAATCAAGCTTATATTTATATAATTCGTCCAGGAATCTTTTTT
GGT
>Dolichovespula_sylvestris
GATTTTATTCTTTTATTATAAATTCAAACATGACTAAGTTTTTATATTCAAGATTCAAAC
ACACCTAATATAAATCAATTAATTTTTTTTCATGATTTCGCAATACTAATATTAATTTTA
ATTACAACTTTAATTTCTTATATATTTATGTTTCTTACAATAAATAAAATTACTAATCGA
TACATAATTAATGAACATTTTATTGAAACAATTTGAACAACTACACCAATAACAATTCTT
TTTATTATTGCTATTCCTTCTTTAAAAATTCTTTATATAACAGAAGAAATATTTTCCCCT
GATTTAACTATTAAAGTTATTGGCCATCAATGATATTGACAATATGAATTTTCAGATTAT
ACAAGTATTAGATTTGAATCATATATAATTACTATAAAAAAAAGTAATTACTCTCAATTT
CGATTATTAGATGTAGATAACCGTTTAATTATACCTTATAATACTCATATTCGAATCTTA
ACAACATCAAGAGATGTCATTCATTCATGAGCAATTCCATCTTTAGGAATTAAAGTTGAT
GCTACACCTGGACGAATAAATCAAGCTTGTATTTTCATAATTCGACCAGGAATTTTTTTT
GGA
>Polistes_dominula
ATTTTAAATCTTTTTTTATAAATTCAAACTTGATTAAATTTTTATATTCAAGATTCAAAT
ACCCCTAATATAAATCAATTAATTTTTTTTCATGATTTTTCAATATTAATATTAGTTTTA
ATTACAACATTAATTCTTTATATATTTATTTTTCTTATTAATAATAAAATTACAAATCGA
TTTTTATTAAATGAACATATAATTGAAACAATTTGAACTATTACACCCATAATAATTTTA
TTTTTAATTGCTATCCCATCATTAAAAATTCTTTATATAACTGAAGAATTCTTTTCACCT
ATTTTAACAATTAAATCCATTGGTCATCAATGATATTGATCATATGAATATTCTGATTAT
AAAAATATTAATTTTGAATCTTATATAATTCCATTTAATAAAAATAATCTATCTCAATTT
CGTTTATTAGATGTTGATAATCGAGTAATTTTACCTTTTAATTCTCCTATTCGACTTATT
ACTACATCAAGTGATGTAATTCATTCTTGAACAATTCCTTCAATAGGAGTTAAAATTGAT
GCTATTCCCGGACGAATAAATCAAACATTCATTTATATACTTCGTCCTGGATTATTTTTT
GGA
>Vespa_affinis
TTTAATATTTTTTTATTATAAATACAAACATGATTAAATTTCTACATTCAAGACTCTAAT
ACCCCTAATATAAATCAACTTATTATATTTCACGATTACTCAATATTAATATTAATTCTT
ATCACAACTTTAATTTCTTACATATTTATTTTTTTAATTTTAAACAAAATCACTAACCGA
TTTATAACAAATGAACATTTTATTGAAACAATCTGAACAATCACCCCTATATTAACTCTT
CTATTAATCGCTATTCCATCATTAAAAATTTTATATTTAACAGAAGAATTTTTCTCACCA
ACCCTTACAGTAAAAGCAATCGGTCACCAATGATACTGAAGCTATGAACTCTCTGATTAT
AAAAATATTAACTTTGACTCTTATATAATCCCATATAAAAAAAATAATCAATCACAATTT
CGACTATTAGATGTTGATAATCGATTAATTCTACCCTTCGAAATACCCATTCGTATTCTT
ACAACATCTACTGATGTTATTCATTCATGAGCCGTACCAGCCCTAGGAATTAAAATTGAT
GCTACCCCGGGACGAATAAATCAAACATTTATTCAGATAATTCGCCCAGGAATCTTTTTT
GGA
>Vespa_analis
ATTTTAAACATCAAATATAAAGAATAATTAATATTTTTTTATTATAAATCCAAACATGAT
TAAATTTTTATATTCAAGATTCTAATACCCCAAATATAAACCAATTAATTATATTTCATG
ATTATTCAATATTAATATTAATTCTTATTACAAGATTAATTTCTTATATATTTATATTCT
TAATTATTAATAAAATTACTAATCGATTTATAACTAATGAACACTTTATTGAAACAATTT
GAACTATTACTCCTATAATTACTCTCCTTACAATTGCTATCCCATCACTAAAAATTTTAT
ATATAACTGAAGAATTTTTTTCACCAACTTTAACAACTAAAGCAATTGGTCACCAATGAT
ATTGAAGATACGAATTATCAGATTATAAAAATATTAACTTTGATTCATATATAATTCCAT
ATAAAAAATCTAATCAATCTCAATTCCGATTATTAGATGTTGATAATCGATTAATTTTAC
CTTTTAATATTCCTATTCGCTTACTTACTACATCATCTGATGTAATTCACTCATGAACCG
TTCCTGCTCTAGGAATTAAAATTGATGCTACTCCAGGACGAATAAATCAAACCTTCATCC
AAATAATACGACCAGGAATCTTTTTTGGA
>Vespa_crabro
CATTATGTTTTTTTATTATAAATTCAAACATGATTAAGCTTTTATATTCAAGATTCAAAT
ACTCCAAATATAAATCAATTAATTATATTTCATGACTACTCTATACTTATAATTATTCTT
ATTACAAGATTAATTTCTTACATATTTATTTTTCTTATTATTAATAAAATTACTAATCGA
TTTATAACTAATGAACATTTTATTGAAACTATCTGAACTATTACTCCTATATTAACTCTA
CTAATAATTGCTATTCCATCTTTAAAAATTCTATATATAACAGAAGAATTCTTTTCACCA
ACCCTAACAGTTAAAGCAATTGGTCATCAATGATATTGAAGCTATGAACTATCAGATTAT
AAAAATATTTCATTTGACTCATATATAATTCCCTTTAAAAAATCTAACTATTCACAATTT
CGTTTATTAGATGTTGACAACCGATTAATTTTACCATTTAATACCCCTATCCGAATATTA
ACAACTTCAACAGATGTAATTCACTCATGAACCGTACCAGCTCTAGGAATTAAAATTGAT
GCTACTCCAGGACGAATAAATCAAACATTTATTCAAATAATCCGACCAGGAATCTTTTTT
GGA
>Vespula_acadica
TTTTTATTTCTTTTATTATAAATCCAAACTTGATTAAATCTTTATATTCAAGATTCTAAT
ACTCCTAATATAAATCAATTAATTTTCTTTCATGATTATACAATATTAATATTAATTATA
ATTACAACTTTAATTTCTTATATATTTATTTTTTTAATTATTAATAAAATTACTAATCGA
TTTATAATTAATGAACATTTTATTGAAACAATTTGAACAATTACACCAATAATTACTTTA
TTTTTTATTGCAGTTCCTTCATTAAAAATTTTATATATAACTGAAGAATTTTTTTCCCCA
ACTTTAACTGTTAAATCTATTGGACATCAATGATATTGACATTATGAATTTTCTGATTAT
TTAAATATTAGTTTTGAATCATATATACTACCTATAAAAAAAGAAAATTTATCTCAATTT
CGATTATTAGATGTTGATAATCGATTAATTTTACCTTTTAATACCCCTATCCGAATCTTA
ACTACTTCTATAGATGTAATTCATTCATGAGCTGTTCCAGCTTTAGGAATTAAAGTTGAT
GCTACACCAGGACGTATAAATCAAGCTTTTATTTACATAATCCGTCCTGGAATTTTTTTT
GGT
>Vespula_consobrina
TTTTTTTTTCTTTTATTATAAATTCAAACTTGATTAAATCTTTATATTCAAGATTCCAAT
ACCCCTAATATAAATCAATTAATTTTTTTTCATGATTATACAATATTAATACTAATTATA
ATTACAACTTTAATTTCTTATATATTTATTTTTCTAATAATTAATAAAATTACAAATCGA
TTTATAATTAATGAACATTTTATTGAAACAATTTGAACAATTACACCAATAATTACTTTA
TTTTTTATTGCAGTACCTTCATTAAAAATTTTATATATAACTGAAGAATTTTTTTCTCCA
ACTTTAACTGTTAAATCTATTGGACATCAGTGATATTGACATTATGAATTTTCTGATTAT
TTAAATATTAGTTTTGAATCATATATACTACCTATAAAAAAAGAAAATTTATCCCAATTT
CGCTTATTAGATGTAGATAATCGATTAATTTTACCTTTTAATACTTCTATCCGAATTTTA
ACTACTTCCATAGATGTAATTCATTCATGAGCTGTTCCAGCTTTAGGAATTAAAGTTGAT
GCCACACCAGGACGTATAAATCAAGCTTTTATTTATATAATTCGTCCTGGAATTTTTTTT
GGT
>Vespula_flavopilosa
TTTATTCTTTTATTATAAATTCAAACTTGATTAAATTTTTACATTCAAGATTCAAACACT
CCTAATATAAATCAATTAATTTTTTTCCATGACTACACTATATTAATACTTATTATAATT
ACAACATTAATTTCCTATATATTTATTTTTCTTATAATTAATAAAATTACAAATCGATTT
ATAATTAATGAACATTTTATTGAAACTATTTGAACAATTACACCTATAATTACACTTTTT
TTTATCGCTGTGCCTTCATTAAAAATTTTATATATAACAGAAGAATTTTTTTCCCCAACA
TTAACTGTTAAAGCTATTGGTCACCAATGATATTGACATTACGAATTTTCTGATTATTTG
AATATTAGCTTTGAATCTTATATACTACCAATAAATAAAAATAATTTTTCACAATTTCGA
TTACTTGACGTTGACAATCGATTAATTTTACCTTATAATACCCCAATTCGTATTTTAACT
ACATCGACAGATGTAATTCATTCTTGAGCTGTCCCTGCTTTAGGAATTAAAGTTGACGCT
ACCCCTGGTCGTATAAATCAAGCTTTTATTTATATAATTCGTCCAGGAATTTTTTTTGGA
>Vespula_germanica
TTATTATTTCTTTTATTATAAATTCAAACTTGATTAAATTTTTATATTCAAGATTCAAAT
ACTCCAAATATAAATCAATTAATTTTTTTTCATGATTATACAATACTAATACTAATTATA
ATTACAACCTTAATTTCATATATATTTATCTTTCTTATAATTAATAAAATTACAAATCGA
TTTATAATTAATGAGCACTTCATTGAAACAATTTGAACAATTACCCCTATAATTACATTA
TTTTTTATTGCAGTCCCCTCATTAAAAATTCTATATATAACAGAAGAATTTTTTTCACCA
ACATTAACCGTAAAAGCAATTGGACATCAATGGTACTGACACTATGAATTTTCAGATTAT
TTAAATATTAGTTTTGAATCCTATATACTACCAATAAAAAAAAATAATTTTTCACAATTT
CGATTATTAGACGTTGATAACCGATTAATTTTACCCTTTAATACTCCAATTCGAATTCTA
ACAACATCAACAGATGTTATTCATTCTTGAGCTGTTCCTGCACTAGGAATTAAAATTGAT
GCTACCCCTGGACGTATAAATCAAACTTTTATTTATATAATTCGACCAGGGATTTTTTTT
GGT
>Vespula_maculifrons
TTTTTTATTCTTTTATTATAAATTCAAACTTGATTAAATTTTTATATTCAAGATTCAAAT
ACTCCTAATATAAATCAATTAATTTTTTTTCATGATTATACTATACTAATACTTATCATA
ATTACAACTCTAATTTCCTATATATTTATTTTTCTTATAATTAATAAAATTACAAATCGA
TTTATAATTAATGAACATTTTATTGAAACAATTTGAACAATTACCCCAATAATTACACTT
TTTTTTATTGCAGTACCCTCATTAAAAATTTTATATATAACAGAAGAATTTTTTTCCCCA
ACATTAACTGTTAAGGCTATTGGTCATCAATGATACTGACATTATGAATTTTCAGATTAT
TTAAATATTAGTTTTGAATCATATATACTACCAATAAAAAAAGATAATTTTTCACAATTT
CGATTACTTGATGTTGATAATCGATTAATTTTACCTTATAATACACCAATTCGTATTTTA
ACTACATCCACAGATGTAATTCATTCTTGGGCTGTCCCTGCTTTAGGAATTAAAGTTGAT
GCAACTCCTGGCCGTATAAATCAAGCTTTTATCTACATAATTCGTCCAGGAATTTTCTTT
GGT
>Vespula_pensylvanica
TTTAAATTTCTTTTATTATAAATTCAAACTTGATTAAATTTTTATATTCAAGATTCAAAT
ACTCCTAATATAAACCAACTAATTTTTTTTCATGATTACACAATATTAATACTTATTATA
ATTACAACATTAATTTCATATATATTTATTTTTCTTATTATAAATAAAATTACAAATCGA
TTTATAATTAATGAACATTTTATTGAAACAATTTGAACAGTCACACCAATAATTACACTT
TTTTTTATTGCAGTTCCTTCCTTAAAAATTTTATATATAACAGAAGAATTTTTCTCCCCT
ACATTAACTGTTAAAGCAATTGGTCACCAATGATACTGACATTATGAATTTTCTGATTAT
TTAAATATTAGTTTTGAATCTTACATACTTCCAATAAAAAAAAATAATTTTTCTCAATTT
CGATTATTGGATGTAGATAATCGATTAATTTTACCTTTTAATACTCCTATTCGTATCCTA
ACTACATCAACAGATGTTATTCATTCATGAGCTATTCCTGCCTTAGGAATTAAAGTTGAT
GCTACACCTGGACGAATAAATCAAGCTTTTATTTATATAATTCGACCAGGAATTTTCTTT
GGA
>Vespula_squamosa
TTTTTATTTCTTTTATTATAAATTCAAACTTGACTAAACCTTTATATTCAAGATTCTAAT
ACACCTAATATAAATCAATTAATTTTTTTTCACGACTACACAATACTTATATTAATTATA
ATTACTACATTAATTTCTTATATATTTATTTTTTTAATAATTAATAAAATTACTAATCGA
TTTATAATTAATGAACATTTTATCGAAACTATTTGAACTATCACACCCATAATTACTTTA
TTTTTTATTGCAGTTCCATCATTAAAAATTTTATACATAACTGAAGAATTTTTTTCTCCA
ACCCTAACCGTTAAATCTATTGGTCATCAATGATACTGACACTATGAATTTTCTGATTAT
TTAAATGTTAGATTTGAATCTTATATATTACCTATAAAAAAAGAAAATTTATCCCAATTT
CGACTTTTAGATGTTGATAATCGACTAATTTTACCTTTTAATACTCCTATCCGTATATTA
ACAACATCTACTGATGTAATTCACTCATGAGCTGTTCCAGCTCTAGGAATTAAAGTTGAT
GCTACTCCTGGGCGTATAAATCAAGCTTTTATTTATATGATCCGACCAGGAATTTTCTTT
GGT
>Vespula_vidua
TTTATATTTCTTTTATTATAAATTCAAACTTGATTAAATCTTTATATTCAAGATTCAAAT
ACTCCTAATATAAATCAATTAATTTTTTTTCATGATTATACAATATTAATATTAATTATA
ATTACAACTTTAATTTCTTATATATTTATTTTTCTAATAGTTAATAAAATTACTAATCGA
TTCATAATTAATGAACATTTTATTGAAACAATTTGAACCATTACACCAATAATTACTTTA
TTTTTTATTGCAGTTCCTTCATTAAAAATTTTATATATAACTGAAGAATTTTTTTCTCCA
ACTTTAACTGTTAAATCTATTGGCCATCAATGATATTGACATTATGAATTTTCTGACTAT
CTAAATATTAATTTTGAATCATATATACTACCTATAAAAAAAGAAAATTTATCCCAATTC
CGTTTATTAGATGTAGATAACCGATTAATTTTACCTTTTAATACTTCTATTCGAATTTTA
ACTACTTCAATAGATGTAATTCATTCATGAGCTGTTCCAGCTTTAGGAATTAAAGTTGAC
GCTACACCAGGACGTATAAATCAAGCTTTTATTTATATAATTCGTCCTGGAATTTTTTTC
GGT
