# Supplementary material for: Colony size is linked to paternity frequency and paternity skew in yellowjacket wasps and hornets
Source: BMC Evol Biol. 2014 Dec 30;14:2625. doi: 10.1186/s12862-014-0277-x (PMC4298054; doi:10.1186/s12862-014-0277-x)
Supplement: Additional file 4: — Phylogenetic data. This file contains the sequences, alignments and tree from our phylogeny. [file 12862_2014_277_MOESM4_ESM.zip › Final_Phylo/allvespinesnc23_COII_alignment.fasta]

>Dolichovespula_arenaria
--------------------------ttatttattcttttattataaattcaaacatgat
taaatctttatattcaagattccaatactcctaatataaatcaattaattttttttcatg
attattcaatattaatattaattataattacaaccttaatttcttatatatttatttttc
ttattataaataaaattacaaatcgatttataattaatgaacattttattgaaacaattt
gaacaatttcaccaatattaattcttttttttattgctattccttcattaaaaattcttt
atataaatgaagaaatattttcacctgatttaaccgtaaaagctattggtcatcaatgat
attgacattatgaattttcagattatataaatattagatttgaatcatatatattaccaa
taaaaaaagataatttatctcaatttcgattattagatgttgataatcgactaattttac
cttataatattcctattcgaattttaacaacatctagagatgtaattcattcatgagctg
ttccagctttaggaattaaagttgatgcaacacctggacgaataaatcaaacttatattt
atataattcgtccaggaatcttttttggt
>Dolichovespula_maculata
--------------------------gaattttttcttttattataaattcaaacttgat
taaatttccaaattcaagattctaatacacctaatataaatcaattaatttttttccatg
attatacaatattaataattataatgattacaaacttaattttttacttattcatttttt
taattataaataaaataacaaatcgatttataattaatgaacactttattgaaacaattt
gaactattacaccaataatagtattattaattattgctataccttctcttaaaattcttt
atttaactgaagaaacatattctccagacctaacaattaaagcaattggtcatcaatgat
attgacattatgaattatctgattataatgatatttcaattgaatcctatataattaaaa
caaataaagataatttatcacaatttcgtcttctagacgttgataatcgtttaattatcc
catataatacacgaattcgagttttaacttcatcagttgatgtaattcactcttgaactg
ttccagctctaggaattaaaattgacgcaacacctggacgaataaatcaaacttttattt
ttataattcgaccaggaatcttttttggc
>Dolichovespula_media
--------------------------gaattttttcttttattataaattcaaacttgat
taaacttccaaattcaagattctaatacacctaatataaatcaattaattttttttcatg
attatacaatattaataattataataattacaaacttaattttttacttattcatttttt
taatcataaataaaataacaaatcgatttataattaatgaacactttattgaaacaattt
gaactattacaccaataatagtattattaattattgctataccttctctaaagattcttt
atctaactgaagaaacatattctcctgacttaacaattaaagctattggtcatcaatgat
attgacattatgaactatctgattataatgatatttcaattgaatcctatataattaaaa
caaataaaaataatttatcacaatttcgtcttctagatgttgataatcgtttaattatcc
cttataatacacgaattcgaattttaacttcatcagttgatgttattcactcttgaactg
ttccagctctaggaattaaaattgatgcgacacctggacgaataaatcaaacttttattt
ttataattcgaccaggaattttttttggt
>Dolichovespula_saxonica
--------------------------aatatatttcttttattataaattcaaacatgat
taaatctttacattcaagattctaatactccaaatataaatcaattaatttttttccacg
actattcaatattaatattaattataattacaactttaatttcttatatatttatctttc
ttattattaataaaattacaaatcgatttataattaatgaacattttattgaaacaattt
gaacaatttcaccaataattattcttttttttattgctattccttcattaaaaattcttt
atataaatgaagaaatatttacacctgatttaactgttaaagctatcggtcatcaatgat
actgacattatgaattatcagattatttaaatattagatttgaatcatatatacttccaa
ttaaaaaaaataatttatctcaatttcgattattagatgttgataatcgtttaattttac
cctatcacattccaattcgagttttaacaacatctagagatgtaattcattcatgagctg
taccagcactaggaattaaagttgatgcaacacctggacgaataaatcaagcttatattt
atataattcgtccaggaatcttttttggt
>Dolichovespula_sylvestris
--------------------------gattttattcttttattataaattcaaacatgac
taagtttttatattcaagattcaaacacacctaatataaatcaattaattttttttcatg
atttcgcaatactaatattaattttaattacaactttaatttcttatatatttatgtttc
ttacaataaataaaattactaatcgatacataattaatgaacattttattgaaacaattt
gaacaactacaccaataacaattctttttattattgctattccttctttaaaaattcttt
atataacagaagaaatattttcccctgatttaactattaaagttattggccatcaatgat
attgacaatatgaattttcagattatacaagtattagatttgaatcatatataattacta
taaaaaaaagtaattactctcaatttcgattattagatgtagataaccgtttaattatac
cttataatactcatattcgaatcttaacaacatcaagagatgtcattcattcatgagcaa
ttccatctttaggaattaaagttgatgctacacctggacgaataaatcaagcttgtattt
tcataattcgaccaggaattttttttgga
>Polistes_dominula
--------------------------attttaaatctttttttataaattcaaacttgat
taaatttttatattcaagattcaaatacccctaatataaatcaattaattttttttcatg
atttttcaatattaatattagttttaattacaacattaattctttatatatttatttttc
ttattaataataaaattacaaatcgatttttattaaatgaacatataattgaaacaattt
gaactattacacccataataattttatttttaattgctatcccatcattaaaaattcttt
atataactgaagaattcttttcacctattttaacaattaaatccattggtcatcaatgat
attgatcatatgaatattctgattataaaaatattaattttgaatcttatataattccat
ttaataaaaataatctatctcaatttcgtttattagatgttgataatcgagtaattttac
cttttaattctcctattcgacttattactacatcaagtgatgtaattcattcttgaacaa
ttccttcaataggagttaaaattgatgctattcccggacgaataaatcaaacattcattt
atatacttcgtcctggattattttttgga
>Vespa_affinis
--------------------------tttaatatttttttattataaatacaaacatgat
taaatttctacattcaagactctaatacccctaatataaatcaacttattatatttcacg
attactcaatattaatattaattcttatcacaactttaatttcttacatatttatttttt
taattttaaacaaaatcactaaccgatttataacaaatgaacattttattgaaacaatct
gaacaatcacccctatattaactcttctattaatcgctattccatcattaaaaattttat
atttaacagaagaatttttctcaccaacccttacagtaaaagcaatcggtcaccaatgat
actgaagctatgaactctctgattataaaaatattaactttgactcttatataatcccat
ataaaaaaaataatcaatcacaatttcgactattagatgttgataatcgattaattctac
ccttcgaaatacccattcgtattcttacaacatctactgatgttattcattcatgagccg
taccagccctaggaattaaaattgatgctaccccgggacgaataaatcaaacatttattc
agataattcgcccaggaatcttttttgga
>Vespa_analis
attttaaacatcaaatataaagaataattaatatttttttattataaatccaaacatgat
taaatttttatattcaagattctaataccccaaatataaaccaattaattatatttcatg
attattcaatattaatattaattcttattacaagattaatttcttatatatttatattct
taattattaataaaattactaatcgatttataactaatgaacactttattgaaacaattt
gaactattactcctataattactctccttacaattgctatcccatcactaaaaattttat
atataactgaagaatttttttcaccaactttaacaactaaagcaattggtcaccaatgat
attgaagatacgaattatcagattataaaaatattaactttgattcatatataattccat
ataaaaaatctaatcaatctcaattccgattattagatgttgataatcgattaattttac
cttttaatattcctattcgcttacttactacatcatctgatgtaattcactcatgaaccg
ttcctgctctaggaattaaaattgatgctactccaggacgaataaatcaaaccttcatcc
aaataatacgaccaggaatcttttttgga
>Vespa_crabro
--------------------------cattatgtttttttattataaattcaaacatgat
taagcttttatattcaagattcaaatactccaaatataaatcaattaattatatttcatg
actactctatacttataattattcttattacaagattaatttcttacatatttatttttc
ttattattaataaaattactaatcgatttataactaatgaacattttattgaaactatct
gaactattactcctatattaactctactaataattgctattccatctttaaaaattctat
atataacagaagaattcttttcaccaaccctaacagttaaagcaattggtcatcaatgat
attgaagctatgaactatcagattataaaaatatttcatttgactcatatataattccct
ttaaaaaatctaactattcacaatttcgtttattagatgttgacaaccgattaattttac
catttaatacccctatccgaatattaacaacttcaacagatgtaattcactcatgaaccg
taccagctctaggaattaaaattgatgctactccaggacgaataaatcaaacatttattc
aaataatccgaccaggaatcttttttgga
>Vespa_ducalis made up by phyloGenerator
------------------------------------------------------------
------------------------------------------------------------
------------------------------------------------------------
------------------------------------------------------------
------------------------------------------------------------
------------------------------------------------------------
------------------------------------------------------------
------------------------------------------------------------
------------------------------------------------------------
------------------------------------------------------------
-----------------------------
>Vespa_mandarinia made up by phyloGenerator
------------------------------------------------------------
------------------------------------------------------------
------------------------------------------------------------
------------------------------------------------------------
------------------------------------------------------------
------------------------------------------------------------
------------------------------------------------------------
------------------------------------------------------------
------------------------------------------------------------
------------------------------------------------------------
-----------------------------
>Vespa_simillima made up by phyloGenerator
------------------------------------------------------------
------------------------------------------------------------
------------------------------------------------------------
------------------------------------------------------------
------------------------------------------------------------
------------------------------------------------------------
------------------------------------------------------------
------------------------------------------------------------
------------------------------------------------------------
------------------------------------------------------------
-----------------------------
>Vespa_simillima_simillima made up by phyloGenerator
------------------------------------------------------------
------------------------------------------------------------
------------------------------------------------------------
------------------------------------------------------------
------------------------------------------------------------
------------------------------------------------------------
------------------------------------------------------------
------------------------------------------------------------
------------------------------------------------------------
------------------------------------------------------------
-----------------------------
>Vespa_velutina made up by phyloGenerator
------------------------------------------------------------
------------------------------------------------------------
------------------------------------------------------------
------------------------------------------------------------
------------------------------------------------------------
------------------------------------------------------------
------------------------------------------------------------
------------------------------------------------------------
------------------------------------------------------------
------------------------------------------------------------
-----------------------------
>Vespula_acadica
--------------------------tttttatttcttttattataaatccaaacttgat
taaatctttatattcaagattctaatactcctaatataaatcaattaattttctttcatg
attatacaatattaatattaattataattacaactttaatttcttatatatttatttttt
taattattaataaaattactaatcgatttataattaatgaacattttattgaaacaattt
gaacaattacaccaataattactttattttttattgcagttccttcattaaaaattttat
atataactgaagaatttttttccccaactttaactgttaaatctattggacatcaatgat
attgacattatgaattttctgattatttaaatattagttttgaatcatatatactaccta
taaaaaaagaaaatttatctcaatttcgattattagatgttgataatcgattaattttac
cttttaatacccctatccgaatcttaactacttctatagatgtaattcattcatgagctg
ttccagctttaggaattaaagttgatgctacaccaggacgtataaatcaagcttttattt
acataatccgtcctggaattttttttggt
>Vespula_consobrina
--------------------------tttttttttcttttattataaattcaaacttgat
taaatctttatattcaagattccaatacccctaatataaatcaattaattttttttcatg
attatacaatattaatactaattataattacaactttaatttcttatatatttatttttc
taataattaataaaattacaaatcgatttataattaatgaacattttattgaaacaattt
gaacaattacaccaataattactttattttttattgcagtaccttcattaaaaattttat
atataactgaagaatttttttctccaactttaactgttaaatctattggacatcagtgat
attgacattatgaattttctgattatttaaatattagttttgaatcatatatactaccta
taaaaaaagaaaatttatcccaatttcgcttattagatgtagataatcgattaattttac
cttttaatacttctatccgaattttaactacttccatagatgtaattcattcatgagctg
ttccagctttaggaattaaagttgatgccacaccaggacgtataaatcaagcttttattt
atataattcgtcctggaattttttttggt
>Vespula_flavopilosa
-----------------------------tttattcttttattataaattcaaacttgat
taaatttttacattcaagattcaaacactcctaatataaatcaattaatttttttccatg
actacactatattaatacttattataattacaacattaatttcctatatatttatttttc
ttataattaataaaattacaaatcgatttataattaatgaacattttattgaaactattt
gaacaattacacctataattacacttttttttatcgctgtgccttcattaaaaattttat
atataacagaagaatttttttccccaacattaactgttaaagctattggtcaccaatgat
attgacattacgaattttctgattatttgaatattagctttgaatcttatatactaccaa
taaataaaaataatttttcacaatttcgattacttgacgttgacaatcgattaattttac
cttataataccccaattcgtattttaactacatcgacagatgtaattcattcttgagctg
tccctgctttaggaattaaagttgacgctacccctggtcgtataaatcaagcttttattt
atataattcgtccaggaattttttttgga
>Vespula_germanica
--------------------------ttattatttcttttattataaattcaaacttgat
taaatttttatattcaagattcaaatactccaaatataaatcaattaattttttttcatg
attatacaatactaatactaattataattacaaccttaatttcatatatatttatctttc
ttataattaataaaattacaaatcgatttataattaatgagcacttcattgaaacaattt
gaacaattacccctataattacattattttttattgcagtcccctcattaaaaattctat
atataacagaagaatttttttcaccaacattaaccgtaaaagcaattggacatcaatggt
actgacactatgaattttcagattatttaaatattagttttgaatcctatatactaccaa
taaaaaaaaataatttttcacaatttcgattattagacgttgataaccgattaattttac
cctttaatactccaattcgaattctaacaacatcaacagatgttattcattcttgagctg
ttcctgcactaggaattaaaattgatgctacccctggacgtataaatcaaacttttattt
atataattcgaccagggattttttttggt
>Vespula_maculifrons
--------------------------ttttttattcttttattataaattcaaacttgat
taaatttttatattcaagattcaaatactcctaatataaatcaattaattttttttcatg
attatactatactaatacttatcataattacaactctaatttcctatatatttatttttc
ttataattaataaaattacaaatcgatttataattaatgaacattttattgaaacaattt
gaacaattaccccaataattacacttttttttattgcagtaccctcattaaaaattttat
atataacagaagaatttttttccccaacattaactgttaaggctattggtcatcaatgat
actgacattatgaattttcagattatttaaatattagttttgaatcatatatactaccaa
taaaaaaagataatttttcacaatttcgattacttgatgttgataatcgattaattttac
cttataatacaccaattcgtattttaactacatccacagatgtaattcattcttgggctg
tccctgctttaggaattaaagttgatgcaactcctggccgtataaatcaagcttttatct
acataattcgtccaggaattttctttggt
>Vespula_pensylvanica
--------------------------tttaaatttcttttattataaattcaaacttgat
taaatttttatattcaagattcaaatactcctaatataaaccaactaattttttttcatg
attacacaatattaatacttattataattacaacattaatttcatatatatttatttttc
ttattataaataaaattacaaatcgatttataattaatgaacattttattgaaacaattt
gaacagtcacaccaataattacacttttttttattgcagttccttccttaaaaattttat
atataacagaagaatttttctcccctacattaactgttaaagcaattggtcaccaatgat
actgacattatgaattttctgattatttaaatattagttttgaatcttacatacttccaa
taaaaaaaaataatttttctcaatttcgattattggatgtagataatcgattaattttac
cttttaatactcctattcgtatcctaactacatcaacagatgttattcattcatgagcta
ttcctgccttaggaattaaagttgatgctacacctggacgaataaatcaagcttttattt
atataattcgaccaggaattttctttgga
>Vespula_squamosa
--------------------------tttttatttcttttattataaattcaaacttgac
taaacctttatattcaagattctaatacacctaatataaatcaattaattttttttcacg
actacacaatacttatattaattataattactacattaatttcttatatatttatttttt
taataattaataaaattactaatcgatttataattaatgaacattttatcgaaactattt
gaactatcacacccataattactttattttttattgcagttccatcattaaaaattttat
acataactgaagaatttttttctccaaccctaaccgttaaatctattggtcatcaatgat
actgacactatgaattttctgattatttaaatgttagatttgaatcttatatattaccta
taaaaaaagaaaatttatcccaatttcgacttttagatgttgataatcgactaattttac
cttttaatactcctatccgtatattaacaacatctactgatgtaattcactcatgagctg
ttccagctctaggaattaaagttgatgctactcctgggcgtataaatcaagcttttattt
atatgatccgaccaggaattttctttggt
>Vespula_vidua
--------------------------tttatatttcttttattataaattcaaacttgat
taaatctttatattcaagattcaaatactcctaatataaatcaattaattttttttcatg
attatacaatattaatattaattataattacaactttaatttcttatatatttatttttc
taatagttaataaaattactaatcgattcataattaatgaacattttattgaaacaattt
gaaccattacaccaataattactttattttttattgcagttccttcattaaaaattttat
atataactgaagaatttttttctccaactttaactgttaaatctattggccatcaatgat
attgacattatgaattttctgactatctaaatattaattttgaatcatatatactaccta
taaaaaaagaaaatttatcccaattccgtttattagatgtagataaccgattaattttac
cttttaatacttctattcgaattttaactacttcaatagatgtaattcattcatgagctg
ttccagctttaggaattaaagttgacgctacaccaggacgtataaatcaagcttttattt
atataattcgtcctggaatttttttcggt
>Vespula_vulgaris made up by phyloGenerator
------------------------------------------------------------
------------------------------------------------------------
------------------------------------------------------------
------------------------------------------------------------
------------------------------------------------------------
------------------------------------------------------------
------------------------------------------------------------
------------------------------------------------------------
------------------------------------------------------------
------------------------------------------------------------
-----------------------------
