# Supplementary material for: Colony size is linked to paternity frequency and paternity skew in yellowjacket wasps and hornets
Source: BMC Evol Biol. 2014 Dec 30;14:2625. doi: 10.1186/s12862-014-0277-x (PMC4298054; doi:10.1186/s12862-014-0277-x)
Supplement: Additional file 4: — Phylogenetic data. This file contains the sequences, alignments and tree from our phylogeny. [file 12862_2014_277_MOESM4_ESM.zip › Final_Phylo/allvespinesnc23_Cytb.fasta]

>Dolichovespula_arenaria
CTTTTGAGGTGCTACAGTAATTACAAATCTATTATCAGCTATTCCTTACATTGGACAATC
TTTAGTTGAATGAATTTGAGGAGGATTTTCTGTAGATTTACCTACATTAAATCGATTCTA
TTCATTTCACTTTATTATACCATTTGTAATTCTTTTTATAGTAATTATTCATTTAACTTA
TTTACATGAAACAGGATCAACTAATCCATTAGGAATTAATAGAAATATATACAAAATTAT
TTTTCATAAATATTTTTCTTTAAAAGATTCAATTACATTTATTATTTTATTAGTAATCTT
CTTTATCTTTATTTTTCAATACCCTTTTGTTTTAAGTGATCCTGATAATTTTGTAAAAGC
TAATCCAATAATTACTCCAATTCATATTAAACCTGAATGATACTTTTTATTTGCATATGC
CATTTTACGAGGA
>Dolichovespula_maculata
ATTTTGAGGAGCAACAGTTATTACAAACTTACTTTCAGCTATCCCTTATATTGGACAAAA
CTTAGTTGAATGAATTTGAGGAGGATTTGCAGTTGATTCACCAACATTAAACCGATTTTA
TTCTTTTCATTTTATTTTACCTTTTATTATTCTTTTTATAGTAATTATTCATCTAACATA
TTTACATGAAACAGGTTCATCAAACCCAATAGGAATTAATAGAAATATTTATAAAATTAT
TTTTCATAAATATTATTCTTTAAAAGATTCAATTACATTTATTATTTTATTAATTATATT
TTTTTCATTCATATTTCAGTATCCTTTTTTACTTAGAGATCCAGACAATTTTGTTAAGGC
TAATCCAATAATTACCCCTATTCATATTAAACCAGAATGATACTTTTTATTTGCATATGC
TATTCTTCGAGGT
>Dolichovespula_media
ATTTTGAGGTGCAACAGTTATTACAAATTTACTTTCAGCTATCCCTTACATTGGGCAAAA
CTTAGTAGAATGAATTTGAGGAGGATTTGCAGTTGATTCACCAACCTTAAATCGATTTTA
TTCTTTCCATTTTATTTTACCTTTTATTATTCTTTTTATAGTAATTATTCATCTAACATA
CCTTCATGAAACAGGCTCATCAAACCCAATAGGAATTAATAGAAATATTTATAAAATTAT
TTTTCATAAATATTACTCTTTAAAAGATTCAATTACATTTATTATTTTATTAATTATATT
TTTTTCATTTATATTCCAATACCCTTTTATATTAAGAGATCCTGACAATTTTGTTAAGGC
TAATCCAATAATTACACCTATTCATATTAAACCAGAATGATATTTTTTATTTGCATATGC
TATTCTTCGAGGA
>Dolichovespula_saxonica
TTTTTGAGGAGCAACAGTAATTACTAATCTATTATCTGCTATTCCCTATATTGGACAATC
ATTAGTTGAATGAATTTGAGGAGGATTTTCTGTAGATTTACCTACATTAAATCGATTTTA
TTCATTTCATTTTATTATACCATTTGTTATCTTATTTATAGTAATTATTCATCTAACTTA
TTTACATGAAACAGGATCAACAAATCCATTAGGAATTAATAGAAATTTATATAAAATTAT
TTTTCATAAATATTTTTCCTTAAAAGATTCAATTACATTTATTATTTTACTTGTAATTTT
CTTTATTTTTATTTTTCAATATCCTTTTATTTTAAGAGATCCTGATAACTTTGTAAAAGC
TAATCCAATAATTACTCCTATTCATATCAAACCTGAATGATATTTTTTATTTGCATATGC
AATTTTACGAGGA
>Dolichovespula_sylvestris
TTTTTGAGGTGCAACAGTAATTACTAATCTATTATCAGCTATTCCCTATATTGGTCAAAC
CTTAGTTGAATGAATTTGAGGTGGATTTTCTGTAGATTTACCTACATTAAATCGATTCTA
TTCTTTTCATTTTATTATACCATTTATTATTCTTTTTATAGTTATTATTCACTTAGTATA
TCTTCATGAAACAGGATCAACAAATCCTCTTGGGATTAATAGAAATATTTATAAAATTAT
TTTTCATAAATATTTTTCTTTAAAAGATTCAATTACATTTATTATTTTATTAGTTATATT
CTTTATTTTTATTTTTCAATATCCTTTTATTTTAAGAGATCCTGATAATTTTATTAAAGC
AAATCCAATAATTACTCCAATTCACATTAAACCTGAATGATATTTTTTATTTGCATATGC
TATTTTACGAGGA
>Polistes_dominula
TTTTTGAGGAGCAACCGTCATCACTAATTTACTTTCAGCAATCCCCTATTTTGGACCAAA
TCTAGTTGAATGAATTTGAGGAGGATTTTCAGTTAATTCACCAACATTAAATCGTTTTTA
TTCATTTCATTTTATTTTACCATTCATCATTTTATTCTTAGTTGTTATTCATTTAATTTA
TTTACATAATTCAGGATCAAATAATCCTTTAGGAACAAATAGAAATTTATATAAAATTAT
TTTTCACAAATTTTTTTTAATTAAAGATATAATTACTTTTATCATTTTATTATTTACTTT
ATTCTTACTTTTACTTCAAAACCCTTACATTTTAAGAGACCCAGAAAATTTTATTAAAGC
TAATTCTATAATTACTCCTATTCATATTATACCTGAATGATATTTTTTATTTGCTTATGC
TATTTTGCGAGCA
>Vespa_affinis
TTTTTGAGGGGCAACAGTCATTACAAACCTCCTCTCAGCGATCCCTTATATTGGCCAAAC
TCTTGTTGAATGAATCTGAGGTGGATTCGCTGTTGACTCTCCAACACTAAATCGATTTTA
TTCATTTCATTTTATTTTACCTTTTATTATTTTATTAATAGTAATTATTCACCTAACCCT
ACTCCACGAAGACGGATCCTCAAATCCCCTAGGTATCAACAGAAACATCTATAAAATTCT
ATTTCATAAAAATTTTTCTTCAAAAGACTCAATCACCTTTATTATTACATTTATTTTACT
CTCCTCATTCATACTTCAATACCCCTTTCTACTCGGAGATCCAGATAATTTTATTAAAGC
TAACTCTATAATTACCCCAATTCACATCAAACCCGAATGATATTTTCTTTTTGCATATGC
AATCCTTCGAGGA
>Vespa_crabro
TTTCTGAGGAGCAACAGTTATCACTAATCTTTTATCAGCCATTCCATATATTGGACAAAC
TTTAGTTGAATGAATCTGAGGAGGATTTTCTGTTGATTCTCCTACACTTAACCGATTTTA
TTCATTCCATTTTATTTTACCTTTCATTATTACTTTTATAGTTATTATTCATTTAACATT
TCTTCACGAAAGAGGTTCATCAAATCCTATAGGAATTAATAGCAATATTTATAAAATTCT
TTTTCATAAAAATTTTTCTTTAAAAGATCTTATTACATTTATTATTCTATTAATTATACT
TTTTACCTTTATATTTCAATACCCTTTTTTATTAAGTGACCCAGATAATTTCATTAAAGC
AAATCCTATAATTACTCCAATTCATATTAAACCTGAATGATATTTTCTATTTGCCTATGC
AATCCTTCGAGGT
>Vespula_acadica
CTTTTGAGGAGCTACCGTAATTACTAATCTTTTATCAGCTATTCCTTATATTGGTCAAAC
TTTAGTTGAATGAATTTGAGGAGGTTTCGCAGTAGATCTTCCTACTTTAAATCGATTTTA
TTCATTTCATTTTATTATACCTTTTATTATTCTTTTTTTAGTTATTATTCACTTAACTTA
TTTACATGAAACAGGCTCAACTAATCCAATAGGATTAAATAGTAATTTATATAAAATTTT
ATTTCACAAATATTTTTCCATTAAAGACTCAATTACATTTATTATCTTATTAATTTCTAT
TTTTACATTTATATTTCAATATCCCTATCTTCTTAGTGATCCAGATAATTTTATTAAAGC
TAATCCAATAATTACTCCAATTCATATTAAACCTGAATGATATTTTTTATTTGCTTATGC
TATTTTACGAGGA
>Vespula_consobrina
TTTTTGGGGAGCTACTGTAATTACTAATCTTTTATCAGCTATTCCTTATATTGGTCAAAC
TTTAGTTGAATGAATTTGAGGAGGTTTCGCAGTAGATCTTCCTACTTTAAATCGATTTTA
TTCATTCCATTTTATTATACCTTTTATTATCCTTTTTTTAGTTATTATTCATTTAACTTA
TTTACATGAAACAGGTTCAACTAATCCAATAGGATTAAATAGTAATTTATATAAAATTTT
ATTCCACAAATATTTTTCTATTAAAGACTCAATTACATTTATTATCTTATTAATTTCTAT
TTTTACATTTATATTTCAATATCCCTATCTTCTTAGTGATCCAGATAATTTTATTAAAGC
TAATCCAATAATTACTCCAATTCATATTAAACCTGAATGATATTTTCTATTTGCTTATGC
TATTTTACGAGGC
>Vespula_flavopilosa
ATTTTGAGGAGCAACCGTAATTACAAATCTTCTATCAGCCATCCCCTATATTGGACAAAA
TTTAGTAGAATGAATTTGAGGGGGATTCGCAGTTGATTTACCTACTTTAAATCGATTTTA
CTCATTTCATTTTATTATACCATTTATTATTTTATTTTTAGTTATTGTTCATTTAACCTA
CCTTCACGAAACAGGATCTTCTAATCCTATAGGATTAAATAGAAATTTATATAAAATTCT
ATTTCATAAAAATTTTTCAATTAAAGACTCAATTACCTTTATCATCCTCCTAGTTACAAT
CTTTACTTTTATATTCCAATATCCTTATTTATTAAGTGACCCTGATAACTTTGTTAAGGC
AAATCCAATAATTACTCCTATCCATATTAAACCAGAATGATATTTTTTATTTGCTTATGC
CATTCTCCGAGGT
>Vespula_germanica
ATTTTGAGGAGCAACTGTAATTACTAATCTTTTATCTGCTATTCCTTATATTGGCCAAAA
TTTAGTAGAATGAATTTGGGGAGGTTTTGCAGTTGATTTACCTACTTTAAATCGCTTCTA
TTCATTTCATTTCATCATACCATTTATTATTCTATTTTTAGTTATTATTCACTTAACATA
CCTACATGAAACAGGATCAACTAATCCTTTAGGGTTAAATAGAAATTTATATAAAATTCT
ATTTCACAAAAACTTTACAATTAAAGATTCTATTACATTTATTATTTTACTAGTTACAAT
TTTTACTTTTATATTCCAATTTCCCTATTTATTAAGTGATCCTGATAATTTTATCAAAGC
TAACCCAATAATTACCCCTATCCATATTAAACCAGAATGATATTTTCTATTTGCATACGC
TATTCTTCGTGGT
>Vespula_maculifrons
ATTCTGAGGGGCAACTGTAATTACAAATCTTCTATCAGCCATCCCTTATATTGGACAAAA
TTTAGTAGAATGAATTTGAGGAGGATTCGCAGTTGATTTACCTACATTAAATCGATTCTA
TTCATTTCATTTTATCATACCATTTGTAATTTTATTTTTAGTTATTGTTCATTTAACCTA
CCTTCACGAAACAGGATCAACAAACCCTATAGGACTAAATAGAAATTTATATAAAATCCT
ATTCCATAAAAATTTTACAATTAAAGATTCAATTACCTTTATTATCCTCCTAGTTACAAT
TTTTACTTTTATATTTCAATATCCATATTTACTTAGAGACCCTGATAATTTTATTAAAGC
AAATCCAATAATTACTCCTATTCATATTAAACCAGAATGATATTTTTTATTCGCCTATGC
CATTCTTCGAGGT
>Vespula_pensylvanica
TTTTTGAGGTGCAACAGTAATTACTAATCTTTTATCAGCTATCCCATATATTGGATTAAC
TTTAGTAGAATGAATTTGAGGAGGATTCGCTGTTGACTTACCTACCTTAAATCGTTTTTA
TTCCTTTCATTTTATTATACCATTTATTATCTTATTTTTAGTAATTGTTCATTTAACTTA
TTTACACGAAACAGGCTCAACTAATCCTATAGGATTAAATAGAAATCTTTATAAAATTCT
TTTTCATAAATATTTCTCATTAAAAGATTCAATTACATTCATTATTTTATTAATTTTAAT
TTTTTCTTTTATATTTCAATACCCTTATTTATTAAGAGATCCTGATAATTTTATTAAAGC
TAATCCAATAATTACTCCTATTCATATTAAACCAGAATGGTATTTTTTATTTGCATATGC
AATTCTTCGTGGT
>Vespula_squamosa
TTTTTGAGGAGCCACTGTAATTACTAATCTTCTTTCAGCTATTCCTTACATTGGACAAAC
TCTTGTCGAATGAATTTGAGGAGGGTTCGCAGTTGATCTTCCTACCTTAAATCGATTCTA
TTCATTTCATTTTATTATACCCTTTATTATTCTTTTTCTAGTAATTGTTCATTTAACCTA
TCTTCATGAAACAGGTTCAACTAATCCCATAGGATTAAATAGAAATTTATATAAAATTTT
ATTCCATAAATATTTTTCTCTAAAAGATTCAATTACTTTTATTATCCTTTTAATTTCAAT
TTTTACATTTATATTTCAATATCCCTACCTTCTAAGAGATCCTGATAATTTTATTAAAGC
AAATCCTATAATTACTCCAATCCATATCAAACCAGAATGATACTTCCTTTTCGCTTATGC
TATTTTACGAGGA
>Vespula_vidua
CTTTTGAGGTGCTACTGTAATTACTAATCTTTTATCAGCTATTCCTTATATTGGACAAAC
TTTAGTTGAATGAATTTGAGGAGGTTTTGCAGTAGATCTACCCACTTTAAATCGATTTTA
TTCATTTCATTTTATTATACCTTTTATCATTCTTTTTTTAGTTATTATTCATTTAGTCTA
CCTACATGAAACAGGTTCAACTAATCCATTAGGATTAAATAGTAATTTATATAAAATTTT
ATTTCACAAATATTTTTCTATTAAAGATTCAATTACATTTATTATTTTATTAGTTTCTAT
TTTTACTTTTATATTTCAATATCCCTATCTTCTTAGTGATCCAGATAATTTTATTAAAGC
TAATCCAATAATTACTCCAATTCATATTAAACCTGAATGATACTTTTTATTTGCTTACGC
TATTTTACGAGGT
