# Supplementary material for: Colony size is linked to paternity frequency and paternity skew in yellowjacket wasps and hornets
Source: BMC Evol Biol. 2014 Dec 30;14:2625. doi: 10.1186/s12862-014-0277-x (PMC4298054; doi:10.1186/s12862-014-0277-x)
Supplement: Additional file 4: — Phylogenetic data. This file contains the sequences, alignments and tree from our phylogeny. [file 12862_2014_277_MOESM4_ESM.zip › Final_Phylo/allvespinesnc23_Cytb_alignment.fasta]

>Dolichovespula_arenaria
cttttgaggtgctacagtaattacaaatctattatcagctattccttacattggacaatc
tttagttgaatgaatttgaggaggattttctgtagatttacctacattaaatcgattcta
ttcatttcactttattataccatttgtaattctttttatagtaattattcatttaactta
tttacatgaaacaggatcaactaatccattaggaattaatagaaatatatacaaaattat
ttttcataaatatttttctttaaaagattcaattacatttattattttattagtaatctt
ctttatctttatttttcaatacccttttgttttaagtgatcctgataattttgtaaaagc
taatccaataattactccaattcatattaaacctgaatgatactttttatttgcatatgc
cattttacgagga
>Dolichovespula_maculata
attttgaggagcaacagttattacaaacttactttcagctatcccttatattggacaaaa
cttagttgaatgaatttgaggaggatttgcagttgattcaccaacattaaaccgatttta
ttcttttcattttattttaccttttattattctttttatagtaattattcatctaacata
tttacatgaaacaggttcatcaaacccaataggaattaatagaaatatttataaaattat
ttttcataaatattattctttaaaagattcaattacatttattattttattaattatatt
tttttcattcatatttcagtatccttttttacttagagatccagacaattttgttaaggc
taatccaataattacccctattcatattaaaccagaatgatactttttatttgcatatgc
tattcttcgaggt
>Dolichovespula_media
attttgaggtgcaacagttattacaaatttactttcagctatcccttacattgggcaaaa
cttagtagaatgaatttgaggaggatttgcagttgattcaccaaccttaaatcgatttta
ttctttccattttattttaccttttattattctttttatagtaattattcatctaacata
ccttcatgaaacaggctcatcaaacccaataggaattaatagaaatatttataaaattat
ttttcataaatattactctttaaaagattcaattacatttattattttattaattatatt
tttttcatttatattccaatacccttttatattaagagatcctgacaattttgttaaggc
taatccaataattacacctattcatattaaaccagaatgatattttttatttgcatatgc
tattcttcgagga
>Dolichovespula_saxonica
tttttgaggagcaacagtaattactaatctattatctgctattccctatattggacaatc
attagttgaatgaatttgaggaggattttctgtagatttacctacattaaatcgatttta
ttcatttcattttattataccatttgttatcttatttatagtaattattcatctaactta
tttacatgaaacaggatcaacaaatccattaggaattaatagaaatttatataaaattat
ttttcataaatatttttccttaaaagattcaattacatttattattttacttgtaatttt
ctttatttttatttttcaatatccttttattttaagagatcctgataactttgtaaaagc
taatccaataattactcctattcatatcaaacctgaatgatattttttatttgcatatgc
aattttacgagga
>Dolichovespula_sylvestris
tttttgaggtgcaacagtaattactaatctattatcagctattccctatattggtcaaac
cttagttgaatgaatttgaggtggattttctgtagatttacctacattaaatcgattcta
ttcttttcattttattataccatttattattctttttatagttattattcacttagtata
tcttcatgaaacaggatcaacaaatcctcttgggattaatagaaatatttataaaattat
ttttcataaatatttttctttaaaagattcaattacatttattattttattagttatatt
ctttatttttatttttcaatatccttttattttaagagatcctgataattttattaaagc
aaatccaataattactccaattcacattaaacctgaatgatattttttatttgcatatgc
tattttacgagga
>Polistes_dominula
tttttgaggagcaaccgtcatcactaatttactttcagcaatcccctattttggaccaaa
tctagttgaatgaatttgaggaggattttcagttaattcaccaacattaaatcgttttta
ttcatttcattttattttaccattcatcattttattcttagttgttattcatttaattta
tttacataattcaggatcaaataatcctttaggaacaaatagaaatttatataaaattat
ttttcacaaattttttttaattaaagatataattacttttatcattttattatttacttt
attcttacttttacttcaaaacccttacattttaagagacccagaaaattttattaaagc
taattctataattactcctattcatattatacctgaatgatattttttatttgcttatgc
tattttgcgagca
>Vespa_affinis
tttttgaggggcaacagtcattacaaacctcctctcagcgatcccttatattggccaaac
tcttgttgaatgaatctgaggtggattcgctgttgactctccaacactaaatcgatttta
ttcatttcattttattttaccttttattattttattaatagtaattattcacctaaccct
actccacgaagacggatcctcaaatcccctaggtatcaacagaaacatctataaaattct
atttcataaaaatttttcttcaaaagactcaatcacctttattattacatttattttact
ctcctcattcatacttcaatacccctttctactcggagatccagataattttattaaagc
taactctataattaccccaattcacatcaaacccgaatgatattttctttttgcatatgc
aatccttcgagga
>Vespa_analis made up by phyloGenerator
------------------------------------------------------------
------------------------------------------------------------
------------------------------------------------------------
------------------------------------------------------------
------------------------------------------------------------
------------------------------------------------------------
------------------------------------------------------------
-------------
>Vespa_crabro
tttctgaggagcaacagttatcactaatcttttatcagccattccatatattggacaaac
tttagttgaatgaatctgaggaggattttctgttgattctcctacacttaaccgatttta
ttcattccattttattttacctttcattattacttttatagttattattcatttaacatt
tcttcacgaaagaggttcatcaaatcctataggaattaatagcaatatttataaaattct
ttttcataaaaatttttctttaaaagatcttattacatttattattctattaattatact
ttttacctttatatttcaatacccttttttattaagtgacccagataatttcattaaagc
aaatcctataattactccaattcatattaaacctgaatgatattttctatttgcctatgc
aatccttcgaggt
>Vespa_ducalis made up by phyloGenerator
------------------------------------------------------------
------------------------------------------------------------
------------------------------------------------------------
------------------------------------------------------------
------------------------------------------------------------
------------------------------------------------------------
------------------------------------------------------------
-------------
>Vespa_mandarinia made up by phyloGenerator
------------------------------------------------------------
------------------------------------------------------------
------------------------------------------------------------
------------------------------------------------------------
------------------------------------------------------------
------------------------------------------------------------
------------------------------------------------------------
-------------
>Vespa_simillima made up by phyloGenerator
------------------------------------------------------------
------------------------------------------------------------
------------------------------------------------------------
------------------------------------------------------------
------------------------------------------------------------
------------------------------------------------------------
------------------------------------------------------------
-------------
>Vespa_simillima_simillima made up by phyloGenerator
------------------------------------------------------------
------------------------------------------------------------
------------------------------------------------------------
------------------------------------------------------------
------------------------------------------------------------
------------------------------------------------------------
------------------------------------------------------------
-------------
>Vespa_velutina made up by phyloGenerator
------------------------------------------------------------
------------------------------------------------------------
------------------------------------------------------------
------------------------------------------------------------
------------------------------------------------------------
------------------------------------------------------------
------------------------------------------------------------
-------------
>Vespula_acadica
cttttgaggagctaccgtaattactaatcttttatcagctattccttatattggtcaaac
tttagttgaatgaatttgaggaggtttcgcagtagatcttcctactttaaatcgatttta
ttcatttcattttattataccttttattattctttttttagttattattcacttaactta
tttacatgaaacaggctcaactaatccaataggattaaatagtaatttatataaaatttt
atttcacaaatatttttccattaaagactcaattacatttattatcttattaatttctat
ttttacatttatatttcaatatccctatcttcttagtgatccagataattttattaaagc
taatccaataattactccaattcatattaaacctgaatgatattttttatttgcttatgc
tattttacgagga
>Vespula_consobrina
tttttggggagctactgtaattactaatcttttatcagctattccttatattggtcaaac
tttagttgaatgaatttgaggaggtttcgcagtagatcttcctactttaaatcgatttta
ttcattccattttattataccttttattatcctttttttagttattattcatttaactta
tttacatgaaacaggttcaactaatccaataggattaaatagtaatttatataaaatttt
attccacaaatatttttctattaaagactcaattacatttattatcttattaatttctat
ttttacatttatatttcaatatccctatcttcttagtgatccagataattttattaaagc
taatccaataattactccaattcatattaaacctgaatgatattttctatttgcttatgc
tattttacgaggc
>Vespula_flavopilosa
attttgaggagcaaccgtaattacaaatcttctatcagccatcccctatattggacaaaa
tttagtagaatgaatttgagggggattcgcagttgatttacctactttaaatcgatttta
ctcatttcattttattataccatttattattttatttttagttattgttcatttaaccta
ccttcacgaaacaggatcttctaatcctataggattaaatagaaatttatataaaattct
atttcataaaaatttttcaattaaagactcaattacctttatcatcctcctagttacaat
ctttacttttatattccaatatccttatttattaagtgaccctgataactttgttaaggc
aaatccaataattactcctatccatattaaaccagaatgatattttttatttgcttatgc
cattctccgaggt
>Vespula_germanica
attttgaggagcaactgtaattactaatcttttatctgctattccttatattggccaaaa
tttagtagaatgaatttggggaggttttgcagttgatttacctactttaaatcgcttcta
ttcatttcatttcatcataccatttattattctatttttagttattattcacttaacata
cctacatgaaacaggatcaactaatcctttagggttaaatagaaatttatataaaattct
atttcacaaaaactttacaattaaagattctattacatttattattttactagttacaat
ttttacttttatattccaatttccctatttattaagtgatcctgataattttatcaaagc
taacccaataattacccctatccatattaaaccagaatgatattttctatttgcatacgc
tattcttcgtggt
>Vespula_maculifrons
attctgaggggcaactgtaattacaaatcttctatcagccatcccttatattggacaaaa
tttagtagaatgaatttgaggaggattcgcagttgatttacctacattaaatcgattcta
ttcatttcattttatcataccatttgtaattttatttttagttattgttcatttaaccta
ccttcacgaaacaggatcaacaaaccctataggactaaatagaaatttatataaaatcct
attccataaaaattttacaattaaagattcaattacctttattatcctcctagttacaat
ttttacttttatatttcaatatccatatttacttagagaccctgataattttattaaagc
aaatccaataattactcctattcatattaaaccagaatgatattttttattcgcctatgc
cattcttcgaggt
>Vespula_pensylvanica
tttttgaggtgcaacagtaattactaatcttttatcagctatcccatatattggattaac
tttagtagaatgaatttgaggaggattcgctgttgacttacctaccttaaatcgttttta
ttcctttcattttattataccatttattatcttatttttagtaattgttcatttaactta
tttacacgaaacaggctcaactaatcctataggattaaatagaaatctttataaaattct
ttttcataaatatttctcattaaaagattcaattacattcattattttattaattttaat
tttttcttttatatttcaatacccttatttattaagagatcctgataattttattaaagc
taatccaataattactcctattcatattaaaccagaatggtattttttatttgcatatgc
aattcttcgtggt
>Vespula_squamosa
tttttgaggagccactgtaattactaatcttctttcagctattccttacattggacaaac
tcttgtcgaatgaatttgaggagggttcgcagttgatcttcctaccttaaatcgattcta
ttcatttcattttattataccctttattattctttttctagtaattgttcatttaaccta
tcttcatgaaacaggttcaactaatcccataggattaaatagaaatttatataaaatttt
attccataaatatttttctctaaaagattcaattacttttattatccttttaatttcaat
ttttacatttatatttcaatatccctaccttctaagagatcctgataattttattaaagc
aaatcctataattactccaatccatatcaaaccagaatgatacttccttttcgcttatgc
tattttacgagga
>Vespula_vidua
cttttgaggtgctactgtaattactaatcttttatcagctattccttatattggacaaac
tttagttgaatgaatttgaggaggttttgcagtagatctacccactttaaatcgatttta
ttcatttcattttattataccttttatcattctttttttagttattattcatttagtcta
cctacatgaaacaggttcaactaatccattaggattaaatagtaatttatataaaatttt
atttcacaaatatttttctattaaagattcaattacatttattattttattagtttctat
ttttacttttatatttcaatatccctatcttcttagtgatccagataattttattaaagc
taatccaataattactccaattcatattaaacctgaatgatactttttatttgcttacgc
tattttacgaggt
>Vespula_vulgaris made up by phyloGenerator
------------------------------------------------------------
------------------------------------------------------------
------------------------------------------------------------
------------------------------------------------------------
------------------------------------------------------------
------------------------------------------------------------
------------------------------------------------------------
-------------
