# Supplementary material for: Colony size is linked to paternity frequency and paternity skew in yellowjacket wasps and hornets
Source: BMC Evol Biol. 2014 Dec 30;14:2625. doi: 10.1186/s12862-014-0277-x (PMC4298054; doi:10.1186/s12862-014-0277-x)
Supplement: Additional file 4: — Phylogenetic data. This file contains the sequences, alignments and tree from our phylogeny. [file 12862_2014_277_MOESM4_ESM.zip › Final_Phylo/allvespinesnc23_EF1aF2.fasta]

>Dolichovespula_arenaria
TGACATTGCTCTTTGGAAATTCGAAACTTCAAAGTACTATGTCACAATTATTGACGCTCC
TGGACACAGAGATTTCATAAAGAACATGATCACCGGTACTTCGCAAGCCGATTGCGCGGT
GCTGATAGTAGCTGCCGGTACGGGAGAATTCGAAGCTGGTATTTCTAAGAATGGACAAAC
GCGTGAGCACGCTTTGCTCGCTTTCACTCTTGGCGTGAAGCAGCTCATCGTTGGCGTTAA
CAAAATGGACTCTACCGAGCCCCCTTACTCCGAGACTCGATTCGAAGAAATTAAGAAGGA
GGTCTCTTCGTACATTAAGAAGATCGGTTACAATCCTGCAACCGTTGCATTTGTACCGAT
CTCTGGCTGGCACGGAGACAACATGTTGGAGGTTTCTAGCAAGATGCCGTGGTTCAAGGG
ATGGGTAGTAGATCGTAAAGAAGGCAAGGCGGAAGGTAAATGTCTTATCGAAGCTCTTGA
CGCCATCCTTCCACCTACCAGACCTACGGACAAGGCG
>Dolichovespula_maculata
TGACATTGCTCTTTGGAAATTCGAAACTTCAAAGTACTATGTCACAATTATTGACGCGCC
TGGACACAGAGATTTCATAAAGAACATGATCACCGGTACCTCGCAAGCCGATTGCGCTGT
GCTGATAGTAGCTGCCGGTACAGGAGAATTTGAAGCTGGTATTTCTAAGAATGGACAAAC
GCGTGAGCATGCTTTGCTCGCTTTCACTCTTGGCGTAAAGCAGCTCATCGTTGGCGTTAA
CAAAATGGACTCTACCGAGCCCCCCTACTCCGAGACTCGATTCGAAGAAATTAAGAAAGA
GGTCTCTTCGTACATTAAGAAGATCGGTTACAATCCTGCAACCGTTGCATTTGTACCGAT
CTCTGGCTGGCACGGAGACAACATGTTGGAGGTTTCTAGCAAGATGCCATGGTTCAAGGG
ATGGGTAGTAGAACGTAAAGAAGGCAAGGCGGAAGGTAAATGTCTTATCGAAGCTCTTGA
CGCCATCCTTCCACCTACCAGACCTACGGACAAGGCA
>Dolichovespula_media
TGACATTGCTCTTTGGAAATTCGAAACTTCAAAGTACTATGTCACAATTATTGACGCGCC
TGGACACAGAGATTTCATAAAGAACATGATCACCGGTACCTCGCAAGCCGATTGCGCTGT
GCTGATAGTAGCTGCCGGTACAGGAGAATTTGAAGCTGGTATTTCTAAGAATGGACAAAC
GCGTGAGCATGCTTTGCTCGCTTTCACTCTTGGCGTAAAGCAGCTCATCGTTGGCGTTAA
CAAAATGGACTCTACCGAGCCCCCCTACTCCGAGACTCGATTCGAAGAAATTAAGAAAGA
GGTCTCTTCGTACATTAAGAAGATCGGTTACAATCCTGCAACCGTTGCATTTGTACCGAT
CTCTGGCTGGCACGGAGACAACATGTTGGAGGTTTCTAGCAAGATGCCATGGTTCAAGGG
ATGGGTAGTAGAACGTAAAGAAGGCAAGGCGGAAGGTAAATGTCTTATCGAAGCTCTTGA
CGCCATCCTTCCACCTACCAGACCTACGGACAAGGCA
>Dolichovespula_saxonica
TGACATTGCTCTTTGGAAATTCGAAACTTCAAAGTACTATGTCACAATTATTGACGCTCC
TGGACACAGAGATTTCATAAAGAACATGATCACCGGTACCTCGCAAGCCGATTGCGCKGT
GCTGATAGTAGCTGCCGGTACGGGAGAATTCGAAGCTGGTATTTCTAAGAATGGACAAAC
GCGTGAGCACGCTTTGCTCGCTTTCACTCTTGGCGTGAAGCAGCTCATCGTTGGCGTTAA
CAAAATGGACTCTACCGAGCCCCCCTACTCCGAGACTCGATTCGAAGAAATTAAGAAGGA
GGTCTCTTCGTACATTAAGAAGATCGGTTACAATCCTGCAACCGTTGCATTTGTACCGAT
CTCTGGCTGGCACGGAGACAACATGTTGGAGGTTTCTAGCAAGATGCCATGGTTCAAGGG
ATGGGTAGTAGATCGTAAAGAAGGCAAGGCGGAAGGTAAATGTCTTATCGAAGCTCTTGA
CGCCATCCTTCCACCTACCAGACCTACGGACAAGGCG
>Dolichovespula_sylvestris
TGACATTGCTCTTTGGAAATTCGAAACTTCAAAGTACTATGTCACAATTATTGACGCGCC
TGGACACAGAGATTTCATAAAGAACATGATCACCGGTACCTCGCAAGCCGATTGTGCAGT
GCTGATAGTAGCTGCCGGTACAGGAGAATTCGAAGCTGGTATTTCTAAGAATGGACAAAC
ACGTGAGCACGCTTTGCTCGCTTTCACTCTTGGCGTAAAGCAGCTCATCGTTGGCGTTAA
TAAAATGGACTCTACCGAGCCCCCCTACTCCGAGACTCGATTCGAAGAAATTAAGAAAGA
GGTCTCTTCGTACATTAAGAAGATCGGTTACAATCCTGCAACCGTTGCATTTGTACCGAT
CTCTGGCTGGCACGGAGACAACATGCTGGAGGTTTCTAGCAAGATGCCATGGTTCAAGGG
ATGGGTAGTAGAACGTAAAGAAGGCAAGGCTGAAGGTAAATGTCTCATCGAAGCTCTTGA
CGCCATCCTTCCACCTACCAGACCTACGGACAAGGCA
>Polistes_dominula
TGATATAGCTCTTTGGAAATTTGAAACTGCTAAATATTATGTCACAATAATCGATGCGCC
TGGACATAGAGATTTTATTAAAAATATGATCACTGGTACTTCACAAGCTGATTGTGCTGT
ATTGATCGTTGCTGCTGGTACTGGAGAGTTTGAAGCTGGCATTTCCAAGAATGGACAAAC
TCGTGAACACGCTTTGCTTGCTTTTACTCTTGGAGTAAAACAACTCATTGTTGGTGTCAA
CAAAATGGACTCTACTGAACCCCCATACTCTGAGACTCGTTTTGAAGAAATAAARAAAGA
AGTGTCATCTTATATCAAGAAAATTGGTTATAATCCAGCTGCTGTTGCCTTTGTGCCAAT
TTCTGGTTGGCATGGAGATAACATGTTAGAAGCATCAAGTAAGATGCCTTGGTTCAAGGG
ATGGCAAATCGAGCGTAAGGAAGGTAAAGCAGAAGGAAAATGTCTTATTGAAGCTCTTGA
TGCTATTCTCCCACCATCCAGACCAACTGACAAGCCA
>Vespa_affinis
TGACATTGCTCTTTGGAAATTTGAAACTTCAAAATACTACGTCACAATTATTGACGCACC
TGGACACAGAGATTTCATCAAGAACATGATCACCGGTACCTCGCAAGCTGATTGCGCAGT
GCTGATCGTAGCCGCTGGTACAGGAGAATTTGAAGCTGGTATTTCTAAAAATGGACAAAC
ACGTGAACATGCTTTGCTCGCTTTTACTCTTGGTGTAAAGCAGCTTATCGTTGGTGTTAA
CAAAATGGACTCTACCGAGCCTCCTTATTCCGAGACTCGATTCGAAGAAATTAAGAAGGA
GGTCTCTTCGTACATTAAAAAAATTGGTTACAATCCTGCAACTGTTGCATTTGTACCAAT
CTCTGGTTGGCACGGGGACAACATGTTGGAGGTCTCTAGCAAGATGCCATGGTTCAAGGG
ATGGGTAGTAGAACGTAAAGAAGGCAAGGCAGAAGGTAAATGCCTTATCGAAGCTCTTGA
TGCCATCCTTCCACCTACCAGACCTACGGACAAGGCA
>Vespa_crabro
TGACATTGCTCTTTGGAAATTTGAAACTTCAAAATACTACGTCACAATTATTGACGCACC
TGGACACAGAGATTTCATCAAGAACATGATCACCGGTACCTCGCAAGCTGATTGCGCAGT
GCTGATCGTAGCCGCTGGTACAGGAGAATTTGAAGCTGGTATTTCTAAAAATGGACAAAC
ACGTGAACATGCTTTGCTCGCTTTTACTCTTGGTGTAAAGCAGCTTATCGTTGGTGTTAA
CAAAATGGACTCTACCGAGCCTCCTTATTCCGAGACTCGATTCGAAGAAATTAAGAAGGA
GGTCTCTTCGTACATTAAAAAAATTGGTTACAATCCTGCAACTGTTGCATTTGTACCAAT
CTCTGGTTGGCACGGGGACAACATGTTGGAGGCCTCTAGCAAGATGCCATGGTTCAAGGG
ATGGGTAGTAGAACGTAAAGAAGGCAAGGCAGAAGGTAAATGCCTTATCGAAGCTCTTGA
TGCTATCCTTCCACCTACCAGACCTACGGACAAGGCA
>Vespula_acadica
TGACATTGCTCTTTGGAAATTCGAAACTTCTAAATACTACGTCACAATTATTGACGCACC
TGGACACAGAGATTTCATCAAGAACATGATCACTGGAACCTCGCAAGCAGATTGCGCCGT
GCTGATCGTAGCTGCTGGTACAGGAGAATTTGAGGCTGGTATTTCTAAGAACGGACAAAC
GCGTGAGCATGCTTTGCTCGCTTTCACTCTTGGTGTGAAGCAACTCATCGTTGGTGTTAA
CAAAATGGACTCTACCGAGCCTCCCTACTCCGAGACTCGATTCGAAGAAATTAAGAAGGA
GGTCTCTTCGTACATTAAAAAAATTGGTTACAATCCTGTAACTGTCGCATTTGTACCAAT
CTCTGGCTGGCACGGAGACAACATGTTGGAAGTGTCTAGCAAGATGCCATGGTTCAAGGG
ATGGGTAGTAGAACGTAAAGAAGGCAAGGCAGAAGGAAAATGTCTTATCGAAGCTCTTGA
CGCCATCCTTCCACCTACCAGACCTACAGACAAGGCA
>Vespula_consobrina
TGACATTGCTCTTTGGAAATTCGAAACTTCTAAATACTACGTCACAATTATTGACGCACC
TGGACACAGAGATTTCATCAAGAACATGATCACTGGAACCTCGCAAGCAGATTGCGCTGT
GCTGATCGTAGCTGCTGGTACAGGAGAATTTGAGGCTGGTATTTCTAAGAACGGACAAAC
GCGTGAGCATGCTTTGCTCGCTTTCACTCTTGGTGTGAAGCAACTCATCGTTGGTGTTAA
CAAAATGGACTCTACCGAGCCTCCCTACTCCGAGACTCGATTCGAAGAAATTAAGAAGGA
GGTCTCTTCGTACATTAAAAAAATTGGTTACAATCCTGTAACTGTCGCATTTGTACCAAT
CTCTGGCTGGCACGGAGACAACATGTTGGAAGTGTCTAGCAAGATGCCATGGTTCAAGGG
ATGGGTAGTAGAACGTAAAGAAGGCAAGGCAGAAGGAAAATGTCTTATCGAAGCTCTTGA
CGCCATCCTTCCACCTACCAGACCTACAGACAAGGCA
>Vespula_flavopilosa
CGACATTGCTCTTTGGAAATTCGAAACTTCTAAGTACTACGTCACAATTATTGACGCACC
TGGACACAGAGATTTCATTAAGAACATGATCACTGGAACCTCGCAAGCTGATTGCGCAGT
GCTGATCGTAGCCGCTGGTACAGGAGAATTCGAAGCTGGTATTTCTAAGAATGGACAAAC
GCGTGAGCATGCTTTGCTCGCCTTCACTCTTGGTGTAAAGCAACTCATCGTTGGTGTTAA
CAAAATGGACTCTACCGAGCCCCCCTATTCTGAGACTCGATTCGAAGAAATTAAGAAGGA
GGTCTCTTCGTACATTAAGAAAATTGGTTACAATCCCGCGACTGTCGCATTTGTACCAAT
CTCTGGCTGGCACGGAGACAACATGTTGGAGGTATCTAGCAAGATGCCGTGGTTCAAGGG
ATGGGTAGTAGAACGTAAAGAAGGCAAGGCAGAAGGAAAGTGTCTTATCGAAGCTCTTGA
CGCCATCCTTCCACCTACCAGACCTACGGACAAGGCA
>Vespula_germanica
TGACATTGCTCTTTGGAAATTCGAAACTTCTAAATACTACGTCACAATTATTGACGCACC
TGGACACAGAGATTTCATTAAGAACATGATCACTGGAACCTCGCAAGCTGATTGCGCAGT
GCTGATCGTAGCTGCTGGTACAGGAGAATTCGAAGCTGGTATTTCTAAGAATGGACAAAC
GCGTGAGCATGCTTTGCTCGCCTTCACTCTTGGTGTAAAGCAACTCATCGTTGGTGTTAA
CAAAATGGACTCTACCGAGCCCCCCTACTCCGAGACTCGATTCGAAGAAATTAAGAAGGA
GGTCTCTTCGTACATTAAGAAAATTGGTTACAATCCCGCGACTGTCGCATTTGTACCAAT
CTCTGGCTGGCACGGAGACAACATGTTGGAGGTATCTAGCAAGATGCCGTGGTTCAAGGG
ATGGGTAGTAGAACGTAAAGAAGGCAAGGCAGAAGGAAAGTGTCTTATCGAAGCTCTTGA
CGCCATCCTTCCACCTACCAGACCTACGGACAAGGCA
>Vespula_maculifrons
TGACATTGCTCTTTGGAAATTCGAAACTTCTAAATACTACGTCACAATTATTGACGCACC
TGGACACAGAGATTTCATTAAGAACATGATCACGGGAACCTCGCAAGCTGATTGCGCAGT
GCTGATCGTAGCTGCTGGTACAGGAGAATTCGAAGCTGGTATTTCTAAGAATGGACAAAC
GCGTGAGCATGCTTTGCTCGCCTTCACTCTTGGTGTAAAGCAACTCATCGTTGGTGTTAA
CAAAATGGACTCTACCGAGCCCCCCTATTCTGAGACTCGATTCGAAGAAATTAAGAAGGA
GGTCTCTTCGTACATTAAGAAAATTGGTTACAATCCCGCGACTGTCGCATTTGTACCAAT
CTCTGGCTGGCACGGAGACAACATGTTGGAGGTATCTAGCAAGATGCCGTGGTTCAAGGG
ATGGGTAGTAGAACGTAAAGAAGGCAAGGCAGAAGGAAAGTGTCTTATCGAAGCTCTTGA
CGCCATCCTTCCACCTACCAGACCTACGGACAAGGCA
>Vespula_pensylvanica
TGACATTGCTCTTTGGAAATTCGAAACTTCTAAATACTACGTCACAATTATTGACGCACC
TGGACACAGAGATTTCATTAAGAACATGATCACTGGAACCTCGCAAGCTGATTGCGCAGT
GCTGATCGTAGCTGCTGGTACAGGAGAATTCGAAGCTGGTATTTCTAAGAATGGACAAAC
GCGTGAGCATGCTTTGCTCGCCTTCACTCTTGGTGTAAAGCAACTCATCGTTGGTGTTAA
CAAAATGGACTCTACCGAGCCCCCCTATTCTGAGACTCGATTCGAAGAAATTAAGAAGGA
GGTCTCTTCGTACATTAAGAAAATTGGTTACAATCCAGCGACTGTCGCATTTGTACCAAT
CTCTGGCTGGCACGGAGACAACATGTTGGAGGTATCTAGCAAGATGCCGTGGTTCAAGGG
ATGGGTAGTAGAACGTAAAGAAGGCAAGGCAGAAGGAAAGTGTCTTATCGAAGCTCTTGA
CGCCATCCTTCCACCTACCAGACCTACGGACAAGGCA
>Vespula_squamosa
TGACATTGCTCTTTGGAAATTCGAAACTTCTAAATACTACGTCACAATTATTGACGCGCC
TGGACACAGAGATTTCATCAAGAACATGATCACTGGAACCTCGCAAGCCGATTGCGCGGT
GCTGATCGTAGCTGCTGGTACAGGAGAATTTGAAGCTGGTATTTCTAAGAACGGACAAAC
GCGTGAGCATGCTTTGCTCGCTTTCACTCTTGGTGTAAAGCAACTCATCGTTGGTGTTAA
CAAAATGGACTCTACCGAGCCTCCCTACTCTGAGACTCGATTCGAAGAAATTAAGAAGGA
GGTCTCTTCGTACATTAAGAAAATTGGTTACAATCCTGCAACTGTCGCATTTGTACCAAT
CTCTGGCTGGCACGGAGACAATATGTTGGAAGTGTCTAGCAAGATGCCGTGGTTCAAGGG
ATGGGTAGTAGAACGTAAAGAAGGCAAGGCAGAAGGAAAATGTCTTATCGAAGCTCTTGA
CGCCATCCTTCCACCTACCAGACCTACAGACAAGGCA
>Vespula_vidua
TGACATTGCTCTTTGGAAATTCGAAACTTCTAAATACTACGTCACAATTATTGACGCACC
TGGACACAGAGATTTCATCAAGAACATGATCACTGGAACCTCGCAAGCAGATTGCGCTGT
GCTGATCGTAGCTGCTGGTACAGGAGAATTTGAGGCTGGTATTTCTAAGAACGGACAAAC
GCGTGAGCACGCTTTGCTCGCTTTCACTCTTGGTGTGAAGCAACTCATCGTTGGTGTTAA
CAAAATGGACTCTACCGAGCCTCCCTACTCCGAGACTCGATTCGAAGAAATTAAGAAGGA
GGTCTCTTCGTACATTAAAAAAATTGGTTACAATCCTGTAACTGTCGCATTTGTACCAAT
CTCTGGCTGGCACGGAGACAACATGTTGGAAGTGTCTAGCAAGATGCCATGGTTCAAGGG
ATGGGTAGTAGAACGTAAAGAAGGCAAGGCAGAAGGAAAATGTCTTATCGAAGCTCTTGA
CGCCATCCTTCCACCTACCAGACCTACAGACAAGGCA
