# Supplementary material for: Colony size is linked to paternity frequency and paternity skew in yellowjacket wasps and hornets
Source: BMC Evol Biol. 2014 Dec 30;14:2625. doi: 10.1186/s12862-014-0277-x (PMC4298054; doi:10.1186/s12862-014-0277-x)
Supplement: Additional file 4: — Phylogenetic data. This file contains the sequences, alignments and tree from our phylogeny. [file 12862_2014_277_MOESM4_ESM.zip › Final_Phylo/allvespinesnc23_EF1aF2_alignment.fasta]

>Dolichovespula_arenaria
tgacattgctctttggaaattcgaaacttcaaagtactatgtcacaattattgacgctcc
tggacacagagatttcataaagaacatgatcaccggtacttcgcaagccgattgcgcggt
gctgatagtagctgccggtacgggagaattcgaagctggtatttctaagaatggacaaac
gcgtgagcacgctttgctcgctttcactcttggcgtgaagcagctcatcgttggcgttaa
caaaatggactctaccgagcccccttactccgagactcgattcgaagaaattaagaagga
ggtctcttcgtacattaagaagatcggttacaatcctgcaaccgttgcatttgtaccgat
ctctggctggcacggagacaacatgttggaggtttctagcaagatgccgtggttcaaggg
atgggtagtagatcgtaaagaaggcaaggcggaaggtaaatgtcttatcgaagctcttga
cgccatccttccacctaccagacctacggacaaggcg
>Dolichovespula_maculata
tgacattgctctttggaaattcgaaacttcaaagtactatgtcacaattattgacgcgcc
tggacacagagatttcataaagaacatgatcaccggtacctcgcaagccgattgcgctgt
gctgatagtagctgccggtacaggagaatttgaagctggtatttctaagaatggacaaac
gcgtgagcatgctttgctcgctttcactcttggcgtaaagcagctcatcgttggcgttaa
caaaatggactctaccgagcccccctactccgagactcgattcgaagaaattaagaaaga
ggtctcttcgtacattaagaagatcggttacaatcctgcaaccgttgcatttgtaccgat
ctctggctggcacggagacaacatgttggaggtttctagcaagatgccatggttcaaggg
atgggtagtagaacgtaaagaaggcaaggcggaaggtaaatgtcttatcgaagctcttga
cgccatccttccacctaccagacctacggacaaggca
>Dolichovespula_media
tgacattgctctttggaaattcgaaacttcaaagtactatgtcacaattattgacgcgcc
tggacacagagatttcataaagaacatgatcaccggtacctcgcaagccgattgcgctgt
gctgatagtagctgccggtacaggagaatttgaagctggtatttctaagaatggacaaac
gcgtgagcatgctttgctcgctttcactcttggcgtaaagcagctcatcgttggcgttaa
caaaatggactctaccgagcccccctactccgagactcgattcgaagaaattaagaaaga
ggtctcttcgtacattaagaagatcggttacaatcctgcaaccgttgcatttgtaccgat
ctctggctggcacggagacaacatgttggaggtttctagcaagatgccatggttcaaggg
atgggtagtagaacgtaaagaaggcaaggcggaaggtaaatgtcttatcgaagctcttga
cgccatccttccacctaccagacctacggacaaggca
>Dolichovespula_saxonica
tgacattgctctttggaaattcgaaacttcaaagtactatgtcacaattattgacgctcc
tggacacagagatttcataaagaacatgatcaccggtacctcgcaagccgattgcgckgt
gctgatagtagctgccggtacgggagaattcgaagctggtatttctaagaatggacaaac
gcgtgagcacgctttgctcgctttcactcttggcgtgaagcagctcatcgttggcgttaa
caaaatggactctaccgagcccccctactccgagactcgattcgaagaaattaagaagga
ggtctcttcgtacattaagaagatcggttacaatcctgcaaccgttgcatttgtaccgat
ctctggctggcacggagacaacatgttggaggtttctagcaagatgccatggttcaaggg
atgggtagtagatcgtaaagaaggcaaggcggaaggtaaatgtcttatcgaagctcttga
cgccatccttccacctaccagacctacggacaaggcg
>Dolichovespula_sylvestris
tgacattgctctttggaaattcgaaacttcaaagtactatgtcacaattattgacgcgcc
tggacacagagatttcataaagaacatgatcaccggtacctcgcaagccgattgtgcagt
gctgatagtagctgccggtacaggagaattcgaagctggtatttctaagaatggacaaac
acgtgagcacgctttgctcgctttcactcttggcgtaaagcagctcatcgttggcgttaa
taaaatggactctaccgagcccccctactccgagactcgattcgaagaaattaagaaaga
ggtctcttcgtacattaagaagatcggttacaatcctgcaaccgttgcatttgtaccgat
ctctggctggcacggagacaacatgctggaggtttctagcaagatgccatggttcaaggg
atgggtagtagaacgtaaagaaggcaaggctgaaggtaaatgtctcatcgaagctcttga
cgccatccttccacctaccagacctacggacaaggca
>Polistes_dominula
tgatatagctctttggaaatttgaaactgctaaatattatgtcacaataatcgatgcgcc
tggacatagagattttattaaaaatatgatcactggtacttcacaagctgattgtgctgt
attgatcgttgctgctggtactggagagtttgaagctggcatttccaagaatggacaaac
tcgtgaacacgctttgcttgcttttactcttggagtaaaacaactcattgttggtgtcaa
caaaatggactctactgaacccccatactctgagactcgttttgaagaaataaaraaaga
agtgtcatcttatatcaagaaaattggttataatccagctgctgttgcctttgtgccaat
ttctggttggcatggagataacatgttagaagcatcaagtaagatgccttggttcaaggg
atggcaaatcgagcgtaaggaaggtaaagcagaaggaaaatgtcttattgaagctcttga
tgctattctcccaccatccagaccaactgacaagcca
>Vespa_affinis
tgacattgctctttggaaatttgaaacttcaaaatactacgtcacaattattgacgcacc
tggacacagagatttcatcaagaacatgatcaccggtacctcgcaagctgattgcgcagt
gctgatcgtagccgctggtacaggagaatttgaagctggtatttctaaaaatggacaaac
acgtgaacatgctttgctcgcttttactcttggtgtaaagcagcttatcgttggtgttaa
caaaatggactctaccgagcctccttattccgagactcgattcgaagaaattaagaagga
ggtctcttcgtacattaaaaaaattggttacaatcctgcaactgttgcatttgtaccaat
ctctggttggcacggggacaacatgttggaggtctctagcaagatgccatggttcaaggg
atgggtagtagaacgtaaagaaggcaaggcagaaggtaaatgccttatcgaagctcttga
tgccatccttccacctaccagacctacggacaaggca
>Vespa_analis made up by phyloGenerator
------------------------------------------------------------
------------------------------------------------------------
------------------------------------------------------------
------------------------------------------------------------
------------------------------------------------------------
------------------------------------------------------------
------------------------------------------------------------
------------------------------------------------------------
-------------------------------------
>Vespa_crabro
tgacattgctctttggaaatttgaaacttcaaaatactacgtcacaattattgacgcacc
tggacacagagatttcatcaagaacatgatcaccggtacctcgcaagctgattgcgcagt
gctgatcgtagccgctggtacaggagaatttgaagctggtatttctaaaaatggacaaac
acgtgaacatgctttgctcgcttttactcttggtgtaaagcagcttatcgttggtgttaa
caaaatggactctaccgagcctccttattccgagactcgattcgaagaaattaagaagga
ggtctcttcgtacattaaaaaaattggttacaatcctgcaactgttgcatttgtaccaat
ctctggttggcacggggacaacatgttggaggcctctagcaagatgccatggttcaaggg
atgggtagtagaacgtaaagaaggcaaggcagaaggtaaatgccttatcgaagctcttga
tgctatccttccacctaccagacctacggacaaggca
>Vespa_ducalis made up by phyloGenerator
------------------------------------------------------------
------------------------------------------------------------
------------------------------------------------------------
------------------------------------------------------------
------------------------------------------------------------
------------------------------------------------------------
------------------------------------------------------------
------------------------------------------------------------
-------------------------------------
>Vespa_mandarinia made up by phyloGenerator
------------------------------------------------------------
------------------------------------------------------------
------------------------------------------------------------
------------------------------------------------------------
------------------------------------------------------------
------------------------------------------------------------
------------------------------------------------------------
------------------------------------------------------------
-------------------------------------
>Vespa_simillima made up by phyloGenerator
------------------------------------------------------------
------------------------------------------------------------
------------------------------------------------------------
------------------------------------------------------------
------------------------------------------------------------
------------------------------------------------------------
------------------------------------------------------------
------------------------------------------------------------
-------------------------------------
>Vespa_simillima_simillima made up by phyloGenerator
------------------------------------------------------------
------------------------------------------------------------
------------------------------------------------------------
------------------------------------------------------------
------------------------------------------------------------
------------------------------------------------------------
------------------------------------------------------------
------------------------------------------------------------
-------------------------------------
>Vespa_velutina made up by phyloGenerator
------------------------------------------------------------
------------------------------------------------------------
------------------------------------------------------------
------------------------------------------------------------
------------------------------------------------------------
------------------------------------------------------------
------------------------------------------------------------
------------------------------------------------------------
-------------------------------------
>Vespula_acadica
tgacattgctctttggaaattcgaaacttctaaatactacgtcacaattattgacgcacc
tggacacagagatttcatcaagaacatgatcactggaacctcgcaagcagattgcgccgt
gctgatcgtagctgctggtacaggagaatttgaggctggtatttctaagaacggacaaac
gcgtgagcatgctttgctcgctttcactcttggtgtgaagcaactcatcgttggtgttaa
caaaatggactctaccgagcctccctactccgagactcgattcgaagaaattaagaagga
ggtctcttcgtacattaaaaaaattggttacaatcctgtaactgtcgcatttgtaccaat
ctctggctggcacggagacaacatgttggaagtgtctagcaagatgccatggttcaaggg
atgggtagtagaacgtaaagaaggcaaggcagaaggaaaatgtcttatcgaagctcttga
cgccatccttccacctaccagacctacagacaaggca
>Vespula_consobrina
tgacattgctctttggaaattcgaaacttctaaatactacgtcacaattattgacgcacc
tggacacagagatttcatcaagaacatgatcactggaacctcgcaagcagattgcgctgt
gctgatcgtagctgctggtacaggagaatttgaggctggtatttctaagaacggacaaac
gcgtgagcatgctttgctcgctttcactcttggtgtgaagcaactcatcgttggtgttaa
caaaatggactctaccgagcctccctactccgagactcgattcgaagaaattaagaagga
ggtctcttcgtacattaaaaaaattggttacaatcctgtaactgtcgcatttgtaccaat
ctctggctggcacggagacaacatgttggaagtgtctagcaagatgccatggttcaaggg
atgggtagtagaacgtaaagaaggcaaggcagaaggaaaatgtcttatcgaagctcttga
cgccatccttccacctaccagacctacagacaaggca
>Vespula_flavopilosa
cgacattgctctttggaaattcgaaacttctaagtactacgtcacaattattgacgcacc
tggacacagagatttcattaagaacatgatcactggaacctcgcaagctgattgcgcagt
gctgatcgtagccgctggtacaggagaattcgaagctggtatttctaagaatggacaaac
gcgtgagcatgctttgctcgccttcactcttggtgtaaagcaactcatcgttggtgttaa
caaaatggactctaccgagcccccctattctgagactcgattcgaagaaattaagaagga
ggtctcttcgtacattaagaaaattggttacaatcccgcgactgtcgcatttgtaccaat
ctctggctggcacggagacaacatgttggaggtatctagcaagatgccgtggttcaaggg
atgggtagtagaacgtaaagaaggcaaggcagaaggaaagtgtcttatcgaagctcttga
cgccatccttccacctaccagacctacggacaaggca
>Vespula_germanica
tgacattgctctttggaaattcgaaacttctaaatactacgtcacaattattgacgcacc
tggacacagagatttcattaagaacatgatcactggaacctcgcaagctgattgcgcagt
gctgatcgtagctgctggtacaggagaattcgaagctggtatttctaagaatggacaaac
gcgtgagcatgctttgctcgccttcactcttggtgtaaagcaactcatcgttggtgttaa
caaaatggactctaccgagcccccctactccgagactcgattcgaagaaattaagaagga
ggtctcttcgtacattaagaaaattggttacaatcccgcgactgtcgcatttgtaccaat
ctctggctggcacggagacaacatgttggaggtatctagcaagatgccgtggttcaaggg
atgggtagtagaacgtaaagaaggcaaggcagaaggaaagtgtcttatcgaagctcttga
cgccatccttccacctaccagacctacggacaaggca
>Vespula_maculifrons
tgacattgctctttggaaattcgaaacttctaaatactacgtcacaattattgacgcacc
tggacacagagatttcattaagaacatgatcacgggaacctcgcaagctgattgcgcagt
gctgatcgtagctgctggtacaggagaattcgaagctggtatttctaagaatggacaaac
gcgtgagcatgctttgctcgccttcactcttggtgtaaagcaactcatcgttggtgttaa
caaaatggactctaccgagcccccctattctgagactcgattcgaagaaattaagaagga
ggtctcttcgtacattaagaaaattggttacaatcccgcgactgtcgcatttgtaccaat
ctctggctggcacggagacaacatgttggaggtatctagcaagatgccgtggttcaaggg
atgggtagtagaacgtaaagaaggcaaggcagaaggaaagtgtcttatcgaagctcttga
cgccatccttccacctaccagacctacggacaaggca
>Vespula_pensylvanica
tgacattgctctttggaaattcgaaacttctaaatactacgtcacaattattgacgcacc
tggacacagagatttcattaagaacatgatcactggaacctcgcaagctgattgcgcagt
gctgatcgtagctgctggtacaggagaattcgaagctggtatttctaagaatggacaaac
gcgtgagcatgctttgctcgccttcactcttggtgtaaagcaactcatcgttggtgttaa
caaaatggactctaccgagcccccctattctgagactcgattcgaagaaattaagaagga
ggtctcttcgtacattaagaaaattggttacaatccagcgactgtcgcatttgtaccaat
ctctggctggcacggagacaacatgttggaggtatctagcaagatgccgtggttcaaggg
atgggtagtagaacgtaaagaaggcaaggcagaaggaaagtgtcttatcgaagctcttga
cgccatccttccacctaccagacctacggacaaggca
>Vespula_squamosa
tgacattgctctttggaaattcgaaacttctaaatactacgtcacaattattgacgcgcc
tggacacagagatttcatcaagaacatgatcactggaacctcgcaagccgattgcgcggt
gctgatcgtagctgctggtacaggagaatttgaagctggtatttctaagaacggacaaac
gcgtgagcatgctttgctcgctttcactcttggtgtaaagcaactcatcgttggtgttaa
caaaatggactctaccgagcctccctactctgagactcgattcgaagaaattaagaagga
ggtctcttcgtacattaagaaaattggttacaatcctgcaactgtcgcatttgtaccaat
ctctggctggcacggagacaatatgttggaagtgtctagcaagatgccgtggttcaaggg
atgggtagtagaacgtaaagaaggcaaggcagaaggaaaatgtcttatcgaagctcttga
cgccatccttccacctaccagacctacagacaaggca
>Vespula_vidua
tgacattgctctttggaaattcgaaacttctaaatactacgtcacaattattgacgcacc
tggacacagagatttcatcaagaacatgatcactggaacctcgcaagcagattgcgctgt
gctgatcgtagctgctggtacaggagaatttgaggctggtatttctaagaacggacaaac
gcgtgagcacgctttgctcgctttcactcttggtgtgaagcaactcatcgttggtgttaa
caaaatggactctaccgagcctccctactccgagactcgattcgaagaaattaagaagga
ggtctcttcgtacattaaaaaaattggttacaatcctgtaactgtcgcatttgtaccaat
ctctggctggcacggagacaacatgttggaagtgtctagcaagatgccatggttcaaggg
atgggtagtagaacgtaaagaaggcaaggcagaaggaaaatgtcttatcgaagctcttga
cgccatccttccacctaccagacctacagacaaggca
>Vespula_vulgaris made up by phyloGenerator
------------------------------------------------------------
------------------------------------------------------------
------------------------------------------------------------
------------------------------------------------------------
------------------------------------------------------------
------------------------------------------------------------
------------------------------------------------------------
------------------------------------------------------------
-------------------------------------
