# Supplementary material for: Colony size is linked to paternity frequency and paternity skew in yellowjacket wasps and hornets
Source: BMC Evol Biol. 2014 Dec 30;14:2625. doi: 10.1186/s12862-014-0277-x (PMC4298054; doi:10.1186/s12862-014-0277-x)
Supplement: Additional file 4: — Phylogenetic data. This file contains the sequences, alignments and tree from our phylogeny. [file 12862_2014_277_MOESM4_ESM.zip › Final_Phylo/allvespinesnc23_h3.fasta]

>Vespa_ducalis
GCGAAAGTCAACTGGAGGAAAGGCTCCTCGGAAGCAATTGGCTACCAAAGCAGCTCGAAA
AAGTGCGCCTGCAACTGGTGGAGTAAAGAAACCTCATCGTTACAGGCCAGGCACTGTGGC
TCTTCGTGAAATTCGTCGTTATCAGAAGAGTACTGAATTACTTATCCGAAAGTTACCATT
CCTACGTCTAGTACGTGAAATCGCTCAAGATTTCAAAACAGATTTACGTTTCCAAAGTTC
AGCTGTAATGGCTCTTCAAGAAGCTAGTGAAGCATACTTAGTTGGATTATTTGAAGATAC
TAATCTTTGTGCCATTCACGCAAAAC
>Vespa_simillima
GCGAAAGTCAACTGGAGGAAAGGCTCCTCGGAAGCAATTGGCTACCAAGGCAGCACGAAA
AAGTGCGCCTGCAACTGGTGGAGTAAAGAAACCTCATCGTTACAGGCCAGGCACTGTAGC
TCTTCGTGAAATCCGTCGTTATCAAAAGAGCACTGAATTACTTATCAGAAAGTTACCATT
CCAACGTCTTGTACGTGAAATTGCTCAAGATTTCAAAACCGATTTACGTTTCCAAAGTTC
AGCTGTAATGGCTCTTCAAGAAGCTAGTGAAGCATATTTGGTTGGATTATTCGAAGATAC
TAATCTTTGTGCCATTCACGCAAAAC
