# Supplementary material for: Colony size is linked to paternity frequency and paternity skew in yellowjacket wasps and hornets
Source: BMC Evol Biol. 2014 Dec 30;14:2625. doi: 10.1186/s12862-014-0277-x (PMC4298054; doi:10.1186/s12862-014-0277-x)
Supplement: Additional file 4: — Phylogenetic data. This file contains the sequences, alignments and tree from our phylogeny. [file 12862_2014_277_MOESM4_ESM.zip › Final_Phylo/allvespinesnc23_h3_sequence_info.txt]

Species Name	Sequence ID	Sequence Edits
Dolichovespula_arenaria	NO_SEQUENCE
Dolichovespula_maculata	NO_SEQUENCE
Dolichovespula_media	NO_SEQUENCE
Dolichovespula_saxonica	NO_SEQUENCE
Dolichovespula_sylvestris	NO_SEQUENCE
Polistes_dominula	NO_SEQUENCE
Vespa_affinis	NO_SEQUENCE
Vespa_analis	NO_SEQUENCE
Vespa_crabro	NO_SEQUENCE
Vespa_ducalis	Vespa_ducalis
Vespa_mandarinia	NO_SEQUENCE
Vespa_simillima	Vespa_simillima
Vespa_simillima_simillima	NO_SEQUENCE
Vespa_velutina	NO_SEQUENCE
Vespula_acadica	NO_SEQUENCE
Vespula_consobrina	NO_SEQUENCE
Vespula_flavopilosa	NO_SEQUENCE
Vespula_germanica	NO_SEQUENCE
Vespula_maculifrons	NO_SEQUENCE
Vespula_pensylvanica	NO_SEQUENCE
Vespula_squamosa	NO_SEQUENCE
Vespula_vidua	NO_SEQUENCE
Vespula_vulgaris	NO_SEQUENCE
