# Supplementary material for: Colony size is linked to paternity frequency and paternity skew in yellowjacket wasps and hornets
Source: BMC Evol Biol. 2014 Dec 30;14:2625. doi: 10.1186/s12862-014-0277-x (PMC4298054; doi:10.1186/s12862-014-0277-x)
Supplement: Additional file 4: — Phylogenetic data. This file contains the sequences, alignments and tree from our phylogeny. [file 12862_2014_277_MOESM4_ESM.zip › Final_Phylo/allvespinesnc23_phylogeny.tre]

(Dolichovespula_arenaria:0.01539,(Dolichovespula_sylvestris:0.04175,(((Polistes_dominula:0.43296,(((Vespa_velutina:0.02525,(Vespa_simillima:0.00144,Vespa_simillima_simillima:0.00945)100.00:0.02418)100.00:0.02014,((Vespa_ducalis:0.05261,Vespa_mandarinia:0.05439)36.00:0.00707,(Vespa_affinis:0.08469,Vespa_crabro:0.04567)74.00:0.00855)26.00:0.00627)36.00:0.00416,Vespa_analis:0.05093)100.00:0.03992)70.00:0.01743,(((Vespula_vidua:0.00937,(Vespula_consobrina:0.00791,Vespula_acadica:0.00872)59.00:0.00283)100.00:0.02673,Vespula_squamosa:0.05387)100.00:0.02814,(Vespula_pensylvanica:0.03683,(Vespula_germanica:0.03598,((Vespula_vulgaris:0.01923,Vespula_flavopilosa:0.01218)82.00:0.00580,Vespula_maculifrons:0.01943)96.00:0.01703)97.00:0.00957)100.00:0.02494)100.00:0.03465)100.00:0.04494,(Dolichovespula_maculata:0.01103,Dolichovespula_media:0.00801)100.00:0.06841)99.00:0.01492)100.00:0.02064,Dolichovespula_saxonica:0.03582):1.00000;
