# Supplementary material for: Colony size is linked to paternity frequency and paternity skew in yellowjacket wasps and hornets
Source: BMC Evol Biol. 2014 Dec 30;14:2625. doi: 10.1186/s12862-014-0277-x (PMC4298054; doi:10.1186/s12862-014-0277-x)
Supplement: Additional file 4: — Phylogenetic data. This file contains the sequences, alignments and tree from our phylogeny. [file 12862_2014_277_MOESM4_ESM.zip › Final_Phylo/allvespinesnc23_RNApol2.fasta]

>Dolichovespula_arenaria
CTTTAACTGCTGTGAGGAAAATGACAAAGAGAGACGTTTTTATAGAAAAAGAACAAATGA
TGAACATCCTTATGTTTTTACCCAGTTGGGATGGAAAAATGCCTCAACCATGTATATTGA
AACCAAAACCTCTTTGGACTGGGAAACAAATATTTTCCTTGATCATTCCAGGAAATGTAA
ATATGATAAGAACGCACAGCACACATCCGGATGAAGAAGATGATGGACCATATAAATGGA
TATCACCTGGTGATACAAAAGTTATGGTGGAACATGGAGAATTAGTTATGGGTATTCTTT
GTAAAAAGACCTTAGGTACATCAGCAGGATCCTTACTTCATATTTGTATGCTGGAATTAG
GCCATGAAGTGTGTGGACGTTTTTATGGAAATATTCAGACTGTGATCAACAATTGGTTAT
TGTTAGAAGGTCATTCCATTGGTATTGGCGATACTATTGCTGATCCACAAACATACTTAG
AAATCCAGAAAGCTATCAAGAAAGCCAAAGAAGATGTAATAGAAGTTATCCAAAAAGCTC
ATAATATGGAATTAGAACCTACACCCGGTAATACCTTGAGGCAAACATTCGAAAATCAAG
TAAACAGAATTTTGAACGATGCTCGTGATAAAACTGGTGGCTCTGCTAAAAAATCTTTGA
CTGAATATAACAATTTAAAAGCTATGGTCGTATCAGGTTCGAAGGGATCAAATATTAATA
TTTCTCAAGTTATTGCTTGTGTAGGACAACAAAATGTTGAAGGTAAAAGAATACCTTTCG
GTTTTCGTAAAAGAACTC
>Dolichovespula_maculata
CTTTAACTGCTGTGAGGAAAATGACAAAGAGAGACGTTTTTATAGAAAAAGAACAAATGA
TGAACATCCTTATGTTTTTACCCAGTTGGGATGGAAAAATGCCTCAACCGTGTATATTGA
AACCAAAACCTCTTTGGACCGGGAAACAAATATTTTCCTTGATCATTCCAGGAAATGTAA
ATATGATAAGAACGCACAGCACACATCCGGATGAAGAAGATGATGGACCATATAAATGGA
TATCGCCTGGTGATACGAAAGTTATGGTGGAACATGGAGAATTAGTTATGGGTATTCTTT
GTAAAAAGACCTTAGGTACATCAGCAGGATCCTTACTTCACATTTGTATGCTGGAATTAG
GCCATGAAGTGTGTGGACGTTTTTATGGAAATATTCAGACTGTGATCAACAATTGGTTAT
TGTTAGAAGGTCATTCCATTGGTATTGGCGATACTATTGCTGATCCACAAACATACTTAG
AAATTCAGAAAGCTATCAAGAAAGCCAAAGAAGATGTAATAGAAGTTATCCAAAAAGCTC
ATAATATGGAATTAGAGCCTACACCCGGTAATACCTTGAGGCAAACATTCGAAAATCAAG
TAAACAGAATTTTGAACGATGCTCGTGATAAGACTGGTGGCTCTGCTAAAAAATCTTTGA
CTGAATATAACAATTTAAAAGCTATGGTCGTATCGGGTTCAAAAGGATCAAATATTAATA
TTTCTCAAGTTATTGCTTGTGTAGGACAACAAAACGTTGAAGGTAAAAGAATACCTTTCG
GTTTTCGTAAAAGAACTC
>Dolichovespula_media
CTTTAACTGCTGTGAGGAAAATGACAAAGAGAGACGTTTTTATAGAAAAAGAACAAATGA
TGAACATCCTTATGTTTTTACCCAGTTGGGATGGAAAAATGCCTCAACCGTGTATATTGA
AACCAAAACCTCTTTGGACCGGGAAACAAATATTTTCCTTGATCATTCCAGGAAATGTAA
ATATGATAAGAACGCACAGCACACATCCGGATGAAGAAGATGATGGACCATATAAATGGA
TATCGCCTGGTGATACGAAAGTTATGGTGGAACATGGAGAATTAGTTATGGGTATTCTTT
GTAAAAAGACCTTAGGTACATCAGCAGGATCCTTACTTCACATTTGTATGCTGGAATTAG
GCCATGAAGTGTGTGGACGTTTTTATGGAAATATTCAGACTGTGATCAACAATTGGTTAT
TGTTAGAAGGTCATTCCATTGGTATTGGCGATACTATTGCTGATCCACAAACATACTTAG
AAATTCAGAAAGCTATCAAGAAAGCCAAAGAAGATGTAATAGAAGTTATCCAAAAAGCTC
ATAATATGGAATTAGAGCCTACACCCGGTAATACCTTGAGGCAAACATTCGAAAATCAAG
TAAACAGAATTTTGAACGATGCTCGTGATAAAACTGGTGGCTCTGCTAAAAAATCTTTGA
CTGAATATAACAATTTAAAAGCTATGGTTGTATCGGGTTCGAAAGGATCAAATATTAATA
TTTCTCAAGTTATTGCTTGTGTAGGACAACAAAACGTTGAAGGTAAAAGAATACCTTTCG
>Dolichovespula_saxonica
CTTTAACTGCTGGGAGGAAAATGACAAAGAGAGACGTTTTTATAGAAAAAGAACAAATGA
TGAACATCCTTATGTTTTTACCCAGTTGGGATGGAAAAATGCCTCAACCGTGTATATTGA
AACCAAAACCTCTTTGGACTGGGAAACAAATATTTTCCTTGATCATTCCAGGAAATGTAA
ATATGATAAGAACGCATAGCACACATCCGGATGAAGAAGATGATGGACCATATAAATGGA
TATCACCTGGTGATACAAAAGTTATGGTGGAACATGGAGAATTAGTTATGGGTATTCTTT
GTAAAAAGACCTTAGGTACATCAGCAGGATCCTTACTTCATATTTGTATGCTGGAATTAG
GCCATGAAGTGTGTGGACGTTTTTATGGAAATATTCAGACTGTGATCAACAATTGGTTAT
TGTTAGAAGGTCATTCCATTGGTATTGGCGATACTATTGCTGATCCACAAACATACTTAG
AAATCCAGAAAGCTATCAAGAAAGCCAAAGAAGATGTAATAGAAGTTATCCAAAAAGCTC
ATAATATGGAATTAGAACCTACACCCGGTAATACCTTGAGGCAAACATTCGAAAATCAAG
TAAACAGAATTTTGAACGATGCTCGTGATAAAACTGGTGGCTCTGCTAAAAAATCTTTGA
CTGAATATAACAATTTAAAAGCTATGGTCGTATCGGGTTCGAAGGGATCAAATATTAATA
TTTCTCAAGTTATTGCTTGTGTAGGACAACAAAATGTTGAAGGTAAAAGAATACCTTTCG
GTTTTCGTAAAAGAACTC
>Dolichovespula_sylvestris
CTTTAACTGCTGTGAGGAAAATGACAAAGAGAGACGTTTTTATAGAAAAAGAACAAATGA
TGAACATCCTTATGTTTTTACCCAGTTGGGATGGAAAAATGCCTCAACCGTGTATATTGA
AACCAAAACCTCTTTGGACCGGGAAACAAATATTTTCCTTGATCATTCCAGGAAATGTAA
ATATGATAAGAACGCACAGCACACATCCGGATGAAGAAGATGATGGACCATATAAATGGA
TATCGCCTGGTGATACAAAAGTTATGGTGGAACATGGAGAATTAGTTATGGGTATTCTTT
GTAAAAAGACCTTAGGTACATCAGCAGGATCCTTACTTCATATTTGTATGCTGGAATTAG
GCCATGAAGTGTGTGGACGTTTTTATGGAAATATTCAGACTGTGATCAACAATTGGTTAT
TGTTAGAAGGTCATTCCATTGGTATTGGCGATACTATTGCTGATCCACAAACATACTTAG
AAATCCAGAAAGCTATCAAGAAAGCCAAAGAAGATGTAATAGAAGTTATCCAAAAAGCTC
ATAATATGGAATTAGAGCCAACACCCGGTAATACCTTGAGGCAAACATTCGAAAATCAAG
TAAACAGAATTTTGAATGATGCTCGTGATAAAACTGGTGGTTCTGCTAAAAAATCTTTGA
CTGAATATAACAATTTAAAAGCTATGGTCGTATCGGGTTCAAAAGGATCAAATATTAATA
TTTCTCAAGTTATTGCTTGTGTGGGACAACAAAATGTTGAAGGTAAAAGAATACCTTTCG
GTTTTCGTAAAAGAACTC
>Vespa_crabro
CTTTAACTGCTGTGAGGAAAATGACAAAAAGAGACGTTTTTATAGAAAAAGAACAAATGA
TGAATATCCTTATGTTTTTACCTAGTTGGGATGGCAAAATGCCTCAACCATGTATATTGA
AACCAAAACCTCTTTGGACAGGGAAACAAATTTTTTCATTGATCATACCAGGAAATGTAA
ATATGATAAGAACACACAGCACACATCCAGATGAAGAAGATGACGGACCATATAAATGGA
TATCGCCTGGTGATACGAAAGTTATGGTGGAACATGGAGAATTAGTTATGGGTATTCTTT
GTAAGAAGACTTTAGGTACATCAGCAGGATCCTTACTTCATATTTGTATGCTGGAATTAG
GCCATGAAGTATGTGGACGTTTTTATGGAAATATTCAGACTGTGATCAACAATTGGTTAT
TATTAGAAGGTCATTCAATTGGTATTGGTGATACTATTGCTGATCCACAGACATACTTAG
AGATCCAAAAAGCTATCAAGAAAGCCAAAGAAGACGTGATAGAAGTTATCCAAAAAGCTC
ATAATATGGAATTAGAGCCTACACCTGGTAACACCTTGAGGCAAACATTCGAAAATCAAG
TAAACAGAATTTTGAATGACGCTCGTGATAAAACTGGTGGCTCTGCTAAAAAATCTTTGA
CTGAATATAACAATTTAAAAGCTATGGTCGTATCAGGTTCAAAAGGATCAAATATTAATA
TTTCCCAAGTTATTGCTTGTGTAGGACAACAAAACGTTGAAGGTAAAAGAATACCTTTCG
GTTTTCGTAAAAGAACTT
>Vespula_acadica
CTTTAACTGCTGTGAGGAAAATGACAAAAAGAGACGTTTTTATAGAAAAAGAGCAGATGA
TGAATATCCTTATGTTTTTACCTAGTTGGGATGGGAAAATGCCTCAACCGTGTATATTGA
AACCAAAACCTCTCTGGACTGGGAAACAAATTTTTTCGTTAATCATTCCAGGAAATGTAA
ATATGATAAGAACACACAGTACACATCCAGATGAGGAAGATGATGGACCATATAAATGGA
TATCACCTGGTGATACGAAAGTCATGGTGGAACATGGAGAATTAGTTATGGGTATTCTTT
GTAAGAAGACTTTAGGTACATCAGCAGGATCCTTACTTCATATTTGTATGCTGGAATTAG
GCCATGAAGTATGTGGACGTTTTTATGGAAATATTCAGACTGTGATTAACAACTGGTTAC
TGTTGGAAGGTCATTCAATCGGCATTGGTGATACTATCGCCGATCCACAAACATATTTAG
AAATCCAGAAAGCTATCAAGAAAGCCAAAGAAGACGTGATAGAAGTTATCCAAAAAGCTC
ATAATATGGAATTAGAGCCTACACCTGGTAACACCTTAAGGCAAACATTCGAAAATCAAG
TAAACAGAATTTTGAATGACGCTCGTGATAAAACTGGTGGCTCTGCTAAAAAATCTTTGA
CTGAATATAACAATTTAAAAGCTATGGTCGTATCAGGTTCAAAAGGATCAAACATTAATA
TTTCTCAAGTTATTGCTTGTGTAGGACAACAAAACGTTGAAGGTAAAAGAATACCTTTCG
GTTTTCGTAAAAGAACTT
>Vespula_consobrina
CTTTAACTGCTGTGAGGAAAATGACAAAAAGAGACGTTTTTATAGAAAAAGAGCAGATGA
TGAATATCCTTATGTTTTTACCTAGTTGGGATGGGAAAATGCCTCAACCGTGTATATTGA
AACCAAAACCTCTCTGGACTGGGAAACAAATTTTTTCGTTAATCATTCCAGGAAATGTAA
ATATGATAAGAACACACAGTACACATCCAGATGAGGAAGATGATGGACCATATAAATGGA
TATCACCTGGTGATACGAAAGTCATGGTGGAACATGGAGAATTAGTTATGGGTATTCTTT
GTAAGAAGACTTTAGGTACATCAGCAGGATCCTTACTTCATATTTGTATGCTGGAATTAG
GCCATGAAGTATGTGGACGTTTTTATGGAAATATTCAGACTGTGATTAACAACTGGTTAC
TGTTGGAAGGTCATTCAATCGGCATTGGTGATACTATCGCCGATCCACAAACATATTTAG
AAATCCAGAAAGCTATCAAGAAAGCCAAAGAAGACGTGATAGAAGTTATCCAAAAAGCTC
ATAATATGGAATTAGAGCCTACACCTGGTAACACCTTAAGGCAAACATTCGAAAATCAAG
TAAACAGAATTTTGAATGACGCTCGTGATAAAACTGGTGGCTCTGCTAAAAAATCTTTGA
CTGAATATAACAATTTAAAAGCTATGGTCGTATCAGGTTCAAAAGGATCAAACATTAATA
TTTCTCAAGTTATTGCTTGTGTAGGACAACAAAACGTTGAAGGTAAAAGAATACCTTTCG
GTTTTCGTAAAAGAACTT
>Vespula_flavopilosa
CTTTAACTGCTGTGAGGAAAATGACAAAAAGAGACGTTTTTATAGAAAAAGAACAAATGA
TGAATATTCTTATGTTTTTACCTAGTTGGGATGGGAAAATGCCTCAACCATGTATATTGA
AACCAAAACCTCTCTGGACTGGGAAACAAATTTTTTCATTAATCATTCCAGGAAATGTAA
ATATGATAAGAACACACAGTACACATCCAGATGAGGAAGATGATGGACCATATAAATGGA
TATCACCTGGTGATACGAAAGTTATGGTGGAACATGGGGAATTAGTTATGGGTATTCTCT
GTAAGAAGACCTTAGGTACTTCGGCAGGATCTTTACTTCATATTTGTATGCTGGAATTAG
GCCATGAAGTATGTGGACGTTTTTATGGAAATATTCAGACTGTGATCAACAACTGGCTAT
TGTTGGAAGGTCATTCAATTGGTATTGGTGATACTATTGCTGATCCACAAACATATTTAG
AAATCCAGAAAGCTATTAAAAAAGCCAAAGAAGACGTGATAGAAGTTATCCAAAAAGCTC
ATAATATGGAATTAGAGCCTACACCTGGTAACACCTTAAGGCAGACATTTGAAAATCAAG
TAAACAGAATTTTGAATGACGCTCGTGATAAAACTGGTGGCTCTGCTAAAAAATCTTTGA
CTGAATATAACAATTTAAAAGCTATGGTCGTATCAGGTTCAAAAGGATCCAATATTAATA
TTTCTCAAGTTATTGCTTGTGTAGGACAACAAAACGTTGAAGGTAAAAGAATACCTTTCG
GTTTTCGTAAAAGAACTT
>Vespula_germanica
CTTTAACTGCTGTGAGGAAAATGACAAAAAGAGACGTTTTTATAGAAAAAGAACAAATGA
TGAATATTCTTATGTTTTTACCTAGTTGGGATGGGAAAATGCCTCAACCGTGTATATTGA
AACCAAAACCTCTCTGGACTGGGAAACAAATTTTTTCATTAATCATTCCAGGAAATGTAA
ATATGATAAGAACACACAGTACACATCCAGATGAGGAAGATGATGGACCATATAAATGGA
TATCACCTGGTGATACGAAAGTTATGGTGGAACATGGGGAATTAGTTATGGGTATTCTTT
GTAAGAAGACCTTAGGTACATCAGCAGGATCTTTACTTCATATTTGTATGCTGGAATTAG
GCCATGAAGTATGTGGACGTTTTTATGGAAATATTCAGACTGTGATCAACAACTGGCTAT
TGTTGGAAGGTCATTCAATTGGTATTGGTGATACTATTGCTGATCCACAAACATATTTAG
AAATCCAGAAAGCTATTAAAAAAGCCAAAGAAGACGTGATAGAAGTTATCCAAAAAGCTC
ATAATATGGAATTAGAGCCTACACCTGGTAACACCTTAAGGCAGACATTTGAAAATCAAG
TAAACAGAATTTTGAATGACGCTCGTGATAAAACTGGTGGCTCTGCTAAAAAATCTTTGA
CTGAATATAACAATTTAAAAGCTATGGTCGTATCAGGTTCAAAAGGATCCAATATTAATA
TTTCTCAAGTTATTGCTTGTGTAGGACAACAAAACGTTGAAGGTAAAAGAATACCTTTCG
GTTTTCGTAAAAGAACTT
>Vespula_maculifrons
CTTTAACTGCTTTGAGGAAAATGACAAAAAGAGACGTTTTTATAGAAAAAGAACAAATGA
TGAATATTCTTATGTTTTTACCTAGTTGGGATGGGAAAATGCCTCAACCATGTATATTGA
AACCAAAACCTCTCTGGACTGGGAAACAAATTTTTTCATTAATCATTCCAGGAAATGTAA
ATATGATAAGAACACACAGTACACATCCAGATGAGGAAGATGATGGACCATATAAATGGA
TATCACCTGGTGATACGAAAGTTATGGTGGAACATGGGGAATTAGTTATGGGTATTCTCT
GTAAGAAGACCTTAGGTACTTCGGCAGGATCTTTACTTCATATTTGTATGCTGGAATTAG
GCCATGAAGTATGTGGACGTTTTTATGGAAATATTCAGACTGTGATCAACAACTGGCTAT
TGTTGGAAGGTCATTCAATTGGTATTGGTGATACTATTGCTGATCCACAAACATATTTAG
AAATCCAGAAAGCTATTAAAAAAGCCAAAGAAGACGTGATAGAAGTTATCCAAAAAGCTC
ATAATATGGAATTAGAGCCTACACCTGGTAACACCTTAAGGCAGACATTTGAAAATCAAG
TAAACAGAATTTTGAATGACGCTCGTGATAAAACTGGTGGCTCTGCTAAAAAATCTTTGA
CTGAATATAACAATTTAAAAGCTATGGTCGTATCAGGTTCAAAAGGATCCAATATTAATA
TTTCTCAAGTTATTGCTTGTGTAGGACAACAAAACGTTGAAGGTAAAAGAATACCTTTCG
GTTTTCGTAAAAGAACTT
>Vespula_pensylvanica
CTTTAACTGCTGTGAGGAAAATGACAAAAAGAGACGTTTTTATAGAAAAAGAACAAATGA
TGAATATTCTTATGTTTTTACCTAGTTGGGATGGGAAAATGCCTCAACCATGTATATTGA
AACCAAAACCTCTCTGGACTGGGAAACAAATTTTTTCATTAATCATTCCAGGAAATGTAA
ATATGATAAGAACACACAGTACACATCCAGATGAGGAAGATGATGGACCATATAAATGGA
TATCACCTGGTGATACGAAAGTTATGGTGGAACATGGGGAATTAGTTATGGGTATTCTTT
GTAAGAAGACCTTAGGTACATCGGCAGGATCCTTACTTCATATTTGTATGCTGGAATTAG
GCCATGAAGTATGTGGACGTTTTTATGGAAATATTCAGACTGTGATCAACAACTGGCTAT
TGTTGGAAGGTCATTCAATTGGTATTGGTGATACTATTGCTGATCCACAAACATATTTAG
AAATCCAGAAAGCTATTAAAAAAGCCAAAGAAGACGTGATAGAAGTTATCCAAAAAGCTC
ATAATATGGAATTAGAGCCTACACCTGGTAACACCTTAAGGCAGACATTTGAAAATCAAG
TAAACAGAATTTTGAATGACGCTCGTGATAAAACTGGTGGCTCTGCTAAAAAATCTTTGA
CTGAATATAACAATTTAAAAGCTATGGTCGTATCAGGTTCAAAAGGATCCAATATTAATA
TTTCTCAAGTTATTGCTTGTGTAGGACAACAAAACGTTGAAGGTAAAAGAATACCTTTCG
GTTTTCGTAAAAGAATTT
>Vespula_squamosa
CTTTAACTGCTGTGAGGAAAATGACAAAAAGAGACGTTTTTATAGAAAAAGAGCAAATGA
TGAATATCCTTATGTTTTTACCTAGTTGGGATGGGAAAATGCCTCAACCATGTATATTGA
AACCAAAACCTCTTTGGACTGGAAAACAAATTTTTTCGTTAATCATTCCAGGAAATGTAA
ATATGATAAGAACACACAGTACACATCCAGATGAGGAAGATGATGGACCATATAAATGGA
TATCACCTGGTGATACGAAAGTTATGGTGGAACATGGAGAATTAGTTATGGGTATTCTTT
GTAAGAAGACTTTAGGTACATCAGCAGGATCCTTACTTCATATTTGTATGCTGGAATTAG
GCCATGAAGTATGTGGACGTTTTTATGGAAATATTCAGACTGTGATCAACAACTGGTTAC
TGTTGGAAGGTCATTCAATCGGCATTGGTGATACTATCGCCGATCCACAAACATATTTAG
AAATCCAGAAAGCTATCAAGAAAGCCAAAGAAGACGTGATAGAAGTTATCCAAAAAGCTC
ATAATATGGAATTAGAGCCTACACCTGGTAACACCTTAAGGCAAACATTCGAAAATCAAG
TAAACAGAATTTTGAACGATGCTCGTGATAAAACTGGTGGCTCTGCTAAAAAATCTTTAA
CTGAATATAACAATTTAAAAGCTATGGTCGTATCAGGTTCAAAAGGATCGAACATTAATA
TTTCTCAAGTTATTGCTTGTGTAGGACAACAAAACGTTGAAGGTAAAAGAATACCTTTCG
GTTTTCGTAAAAGAACTT
>Vespula_vidua
CTTTAACTGCTGTGAGGAAAATGACAAAAAGAGACGTTTTTATAGAAAAAGAGCAGATGA
TGAATATCCTTATGTTTTTACCTAGTTGGGATGGGAAAATGCCTCAACCGTGTATATTGA
AACCAAAACCTCTCTGGACTGGGAAACAAATTTTTTCGTTAATCATTCCAGGAAATGTAA
ATATGATAAGAACACACAGTACACATCCAGATGAGGAAGATGATGGACCATATAAATGGA
TATCACCTGGTGATACGAAAGTCATGGTGGAACATGGAGAATTAGTTATGGGTATTCTTT
GTAAGAAGACTTTAGGTACATCAGCAGGATCCTTACTTCATATTTGTATGCTGGAATTAG
GCCATGAAGTATGTGGACGTTTTTATGGAAATATTCAGACTGTGATTAACAACTGGTTAC
TGTTGGAAGGTCATTCAATCGGCATTGGTGATACTATCGCCGATCCACAAACATATTTAG
AAATCCAGAAAGCTATCAAGAAAGCCAAAGAAGACGTGATAGAAGTTATCCAAAAAGCTC
ATAATATGGAATTAGAGCCTACACCTGGTAACACCTTAAGGCAAACATTCGAAAATCAAG
TAAACAGAATTTTGAATGACGCTCGTGATAAAACTGGTGGCTCTGCTAAAAAATCTTTGA
CTGAATATAACAATTTAAAAGCTATGGTCGTATCAGGTTCAAAAGGATCAAACATTAATA
TTTCTCAAGTTATTGCTTGTGTAGGACAACAAAACGTTGAAGGTAAAAGAATACCTTTCG
GTTTTCGTAAAAGAACTT
