# Supplementary material for: Colony size is linked to paternity frequency and paternity skew in yellowjacket wasps and hornets
Source: BMC Evol Biol. 2014 Dec 30;14:2625. doi: 10.1186/s12862-014-0277-x (PMC4298054; doi:10.1186/s12862-014-0277-x)
Supplement: Additional file 4: — Phylogenetic data. This file contains the sequences, alignments and tree from our phylogeny. [file 12862_2014_277_MOESM4_ESM.zip › Final_Phylo/allvespinesnc23_RNApol2_alignment.fasta]

>Dolichovespula_arenaria
ctttaactgctgtgaggaaaatgacaaagagagacgtttttatagaaaaagaacaaatga
tgaacatccttatgtttttacccagttgggatggaaaaatgcctcaaccatgtatattga
aaccaaaacctctttggactgggaaacaaatattttccttgatcattccaggaaatgtaa
atatgataagaacgcacagcacacatccggatgaagaagatgatggaccatataaatgga
tatcacctggtgatacaaaagttatggtggaacatggagaattagttatgggtattcttt
gtaaaaagaccttaggtacatcagcaggatccttacttcatatttgtatgctggaattag
gccatgaagtgtgtggacgtttttatggaaatattcagactgtgatcaacaattggttat
tgttagaaggtcattccattggtattggcgatactattgctgatccacaaacatacttag
aaatccagaaagctatcaagaaagccaaagaagatgtaatagaagttatccaaaaagctc
ataatatggaattagaacctacacccggtaataccttgaggcaaacattcgaaaatcaag
taaacagaattttgaacgatgctcgtgataaaactggtggctctgctaaaaaatctttga
ctgaatataacaatttaaaagctatggtcgtatcaggttcgaagggatcaaatattaata
tttctcaagttattgcttgtgtaggacaacaaaatgttgaaggtaaaagaatacctttcg
gttttcgtaaaagaactc
>Dolichovespula_maculata
ctttaactgctgtgaggaaaatgacaaagagagacgtttttatagaaaaagaacaaatga
tgaacatccttatgtttttacccagttgggatggaaaaatgcctcaaccgtgtatattga
aaccaaaacctctttggaccgggaaacaaatattttccttgatcattccaggaaatgtaa
atatgataagaacgcacagcacacatccggatgaagaagatgatggaccatataaatgga
tatcgcctggtgatacgaaagttatggtggaacatggagaattagttatgggtattcttt
gtaaaaagaccttaggtacatcagcaggatccttacttcacatttgtatgctggaattag
gccatgaagtgtgtggacgtttttatggaaatattcagactgtgatcaacaattggttat
tgttagaaggtcattccattggtattggcgatactattgctgatccacaaacatacttag
aaattcagaaagctatcaagaaagccaaagaagatgtaatagaagttatccaaaaagctc
ataatatggaattagagcctacacccggtaataccttgaggcaaacattcgaaaatcaag
taaacagaattttgaacgatgctcgtgataagactggtggctctgctaaaaaatctttga
ctgaatataacaatttaaaagctatggtcgtatcgggttcaaaaggatcaaatattaata
tttctcaagttattgcttgtgtaggacaacaaaacgttgaaggtaaaagaatacctttcg
gttttcgtaaaagaactc
>Dolichovespula_media
ctttaactgctgtgaggaaaatgacaaagagagacgtttttatagaaaaagaacaaatga
tgaacatccttatgtttttacccagttgggatggaaaaatgcctcaaccgtgtatattga
aaccaaaacctctttggaccgggaaacaaatattttccttgatcattccaggaaatgtaa
atatgataagaacgcacagcacacatccggatgaagaagatgatggaccatataaatgga
tatcgcctggtgatacgaaagttatggtggaacatggagaattagttatgggtattcttt
gtaaaaagaccttaggtacatcagcaggatccttacttcacatttgtatgctggaattag
gccatgaagtgtgtggacgtttttatggaaatattcagactgtgatcaacaattggttat
tgttagaaggtcattccattggtattggcgatactattgctgatccacaaacatacttag
aaattcagaaagctatcaagaaagccaaagaagatgtaatagaagttatccaaaaagctc
ataatatggaattagagcctacacccggtaataccttgaggcaaacattcgaaaatcaag
taaacagaattttgaacgatgctcgtgataaaactggtggctctgctaaaaaatctttga
ctgaatataacaatttaaaagctatggttgtatcgggttcgaaaggatcaaatattaata
tttctcaagttattgcttgtgtaggacaacaaaacgttgaaggtaaaagaatacctttcg
------------------
>Dolichovespula_saxonica
ctttaactgctgggaggaaaatgacaaagagagacgtttttatagaaaaagaacaaatga
tgaacatccttatgtttttacccagttgggatggaaaaatgcctcaaccgtgtatattga
aaccaaaacctctttggactgggaaacaaatattttccttgatcattccaggaaatgtaa
atatgataagaacgcatagcacacatccggatgaagaagatgatggaccatataaatgga
tatcacctggtgatacaaaagttatggtggaacatggagaattagttatgggtattcttt
gtaaaaagaccttaggtacatcagcaggatccttacttcatatttgtatgctggaattag
gccatgaagtgtgtggacgtttttatggaaatattcagactgtgatcaacaattggttat
tgttagaaggtcattccattggtattggcgatactattgctgatccacaaacatacttag
aaatccagaaagctatcaagaaagccaaagaagatgtaatagaagttatccaaaaagctc
ataatatggaattagaacctacacccggtaataccttgaggcaaacattcgaaaatcaag
taaacagaattttgaacgatgctcgtgataaaactggtggctctgctaaaaaatctttga
ctgaatataacaatttaaaagctatggtcgtatcgggttcgaagggatcaaatattaata
tttctcaagttattgcttgtgtaggacaacaaaatgttgaaggtaaaagaatacctttcg
gttttcgtaaaagaactc
>Dolichovespula_sylvestris
ctttaactgctgtgaggaaaatgacaaagagagacgtttttatagaaaaagaacaaatga
tgaacatccttatgtttttacccagttgggatggaaaaatgcctcaaccgtgtatattga
aaccaaaacctctttggaccgggaaacaaatattttccttgatcattccaggaaatgtaa
atatgataagaacgcacagcacacatccggatgaagaagatgatggaccatataaatgga
tatcgcctggtgatacaaaagttatggtggaacatggagaattagttatgggtattcttt
gtaaaaagaccttaggtacatcagcaggatccttacttcatatttgtatgctggaattag
gccatgaagtgtgtggacgtttttatggaaatattcagactgtgatcaacaattggttat
tgttagaaggtcattccattggtattggcgatactattgctgatccacaaacatacttag
aaatccagaaagctatcaagaaagccaaagaagatgtaatagaagttatccaaaaagctc
ataatatggaattagagccaacacccggtaataccttgaggcaaacattcgaaaatcaag
taaacagaattttgaatgatgctcgtgataaaactggtggttctgctaaaaaatctttga
ctgaatataacaatttaaaagctatggtcgtatcgggttcaaaaggatcaaatattaata
tttctcaagttattgcttgtgtgggacaacaaaatgttgaaggtaaaagaatacctttcg
gttttcgtaaaagaactc
>Polistes_dominula made up by phyloGenerator
------------------------------------------------------------
------------------------------------------------------------
------------------------------------------------------------
------------------------------------------------------------
------------------------------------------------------------
------------------------------------------------------------
------------------------------------------------------------
------------------------------------------------------------
------------------------------------------------------------
------------------------------------------------------------
------------------------------------------------------------
------------------------------------------------------------
------------------------------------------------------------
------------------
>Vespa_affinis made up by phyloGenerator
------------------------------------------------------------
------------------------------------------------------------
------------------------------------------------------------
------------------------------------------------------------
------------------------------------------------------------
------------------------------------------------------------
------------------------------------------------------------
------------------------------------------------------------
------------------------------------------------------------
------------------------------------------------------------
------------------------------------------------------------
------------------------------------------------------------
------------------------------------------------------------
------------------
>Vespa_analis made up by phyloGenerator
------------------------------------------------------------
------------------------------------------------------------
------------------------------------------------------------
------------------------------------------------------------
------------------------------------------------------------
------------------------------------------------------------
------------------------------------------------------------
------------------------------------------------------------
------------------------------------------------------------
------------------------------------------------------------
------------------------------------------------------------
------------------------------------------------------------
------------------------------------------------------------
------------------
>Vespa_crabro
ctttaactgctgtgaggaaaatgacaaaaagagacgtttttatagaaaaagaacaaatga
tgaatatccttatgtttttacctagttgggatggcaaaatgcctcaaccatgtatattga
aaccaaaacctctttggacagggaaacaaattttttcattgatcataccaggaaatgtaa
atatgataagaacacacagcacacatccagatgaagaagatgacggaccatataaatgga
tatcgcctggtgatacgaaagttatggtggaacatggagaattagttatgggtattcttt
gtaagaagactttaggtacatcagcaggatccttacttcatatttgtatgctggaattag
gccatgaagtatgtggacgtttttatggaaatattcagactgtgatcaacaattggttat
tattagaaggtcattcaattggtattggtgatactattgctgatccacagacatacttag
agatccaaaaagctatcaagaaagccaaagaagacgtgatagaagttatccaaaaagctc
ataatatggaattagagcctacacctggtaacaccttgaggcaaacattcgaaaatcaag
taaacagaattttgaatgacgctcgtgataaaactggtggctctgctaaaaaatctttga
ctgaatataacaatttaaaagctatggtcgtatcaggttcaaaaggatcaaatattaata
tttcccaagttattgcttgtgtaggacaacaaaacgttgaaggtaaaagaatacctttcg
gttttcgtaaaagaactt
>Vespa_ducalis made up by phyloGenerator
------------------------------------------------------------
------------------------------------------------------------
------------------------------------------------------------
------------------------------------------------------------
------------------------------------------------------------
------------------------------------------------------------
------------------------------------------------------------
------------------------------------------------------------
------------------------------------------------------------
------------------------------------------------------------
------------------------------------------------------------
------------------------------------------------------------
------------------------------------------------------------
------------------
>Vespa_mandarinia made up by phyloGenerator
------------------------------------------------------------
------------------------------------------------------------
------------------------------------------------------------
------------------------------------------------------------
------------------------------------------------------------
------------------------------------------------------------
------------------------------------------------------------
------------------------------------------------------------
------------------------------------------------------------
------------------------------------------------------------
------------------------------------------------------------
------------------------------------------------------------
------------------------------------------------------------
------------------
>Vespa_simillima made up by phyloGenerator
------------------------------------------------------------
------------------------------------------------------------
------------------------------------------------------------
------------------------------------------------------------
------------------------------------------------------------
------------------------------------------------------------
------------------------------------------------------------
------------------------------------------------------------
------------------------------------------------------------
------------------------------------------------------------
------------------------------------------------------------
------------------------------------------------------------
------------------------------------------------------------
------------------
>Vespa_simillima_simillima made up by phyloGenerator
------------------------------------------------------------
------------------------------------------------------------
------------------------------------------------------------
------------------------------------------------------------
------------------------------------------------------------
------------------------------------------------------------
------------------------------------------------------------
------------------------------------------------------------
------------------------------------------------------------
------------------------------------------------------------
------------------------------------------------------------
------------------------------------------------------------
------------------------------------------------------------
------------------
>Vespa_velutina made up by phyloGenerator
------------------------------------------------------------
------------------------------------------------------------
------------------------------------------------------------
------------------------------------------------------------
------------------------------------------------------------
------------------------------------------------------------
------------------------------------------------------------
------------------------------------------------------------
------------------------------------------------------------
------------------------------------------------------------
------------------------------------------------------------
------------------------------------------------------------
------------------------------------------------------------
------------------
>Vespula_acadica
ctttaactgctgtgaggaaaatgacaaaaagagacgtttttatagaaaaagagcagatga
tgaatatccttatgtttttacctagttgggatgggaaaatgcctcaaccgtgtatattga
aaccaaaacctctctggactgggaaacaaattttttcgttaatcattccaggaaatgtaa
atatgataagaacacacagtacacatccagatgaggaagatgatggaccatataaatgga
tatcacctggtgatacgaaagtcatggtggaacatggagaattagttatgggtattcttt
gtaagaagactttaggtacatcagcaggatccttacttcatatttgtatgctggaattag
gccatgaagtatgtggacgtttttatggaaatattcagactgtgattaacaactggttac
tgttggaaggtcattcaatcggcattggtgatactatcgccgatccacaaacatatttag
aaatccagaaagctatcaagaaagccaaagaagacgtgatagaagttatccaaaaagctc
ataatatggaattagagcctacacctggtaacaccttaaggcaaacattcgaaaatcaag
taaacagaattttgaatgacgctcgtgataaaactggtggctctgctaaaaaatctttga
ctgaatataacaatttaaaagctatggtcgtatcaggttcaaaaggatcaaacattaata
tttctcaagttattgcttgtgtaggacaacaaaacgttgaaggtaaaagaatacctttcg
gttttcgtaaaagaactt
>Vespula_consobrina
ctttaactgctgtgaggaaaatgacaaaaagagacgtttttatagaaaaagagcagatga
tgaatatccttatgtttttacctagttgggatgggaaaatgcctcaaccgtgtatattga
aaccaaaacctctctggactgggaaacaaattttttcgttaatcattccaggaaatgtaa
atatgataagaacacacagtacacatccagatgaggaagatgatggaccatataaatgga
tatcacctggtgatacgaaagtcatggtggaacatggagaattagttatgggtattcttt
gtaagaagactttaggtacatcagcaggatccttacttcatatttgtatgctggaattag
gccatgaagtatgtggacgtttttatggaaatattcagactgtgattaacaactggttac
tgttggaaggtcattcaatcggcattggtgatactatcgccgatccacaaacatatttag
aaatccagaaagctatcaagaaagccaaagaagacgtgatagaagttatccaaaaagctc
ataatatggaattagagcctacacctggtaacaccttaaggcaaacattcgaaaatcaag
taaacagaattttgaatgacgctcgtgataaaactggtggctctgctaaaaaatctttga
ctgaatataacaatttaaaagctatggtcgtatcaggttcaaaaggatcaaacattaata
tttctcaagttattgcttgtgtaggacaacaaaacgttgaaggtaaaagaatacctttcg
gttttcgtaaaagaactt
>Vespula_flavopilosa
ctttaactgctgtgaggaaaatgacaaaaagagacgtttttatagaaaaagaacaaatga
tgaatattcttatgtttttacctagttgggatgggaaaatgcctcaaccatgtatattga
aaccaaaacctctctggactgggaaacaaattttttcattaatcattccaggaaatgtaa
atatgataagaacacacagtacacatccagatgaggaagatgatggaccatataaatgga
tatcacctggtgatacgaaagttatggtggaacatggggaattagttatgggtattctct
gtaagaagaccttaggtacttcggcaggatctttacttcatatttgtatgctggaattag
gccatgaagtatgtggacgtttttatggaaatattcagactgtgatcaacaactggctat
tgttggaaggtcattcaattggtattggtgatactattgctgatccacaaacatatttag
aaatccagaaagctattaaaaaagccaaagaagacgtgatagaagttatccaaaaagctc
ataatatggaattagagcctacacctggtaacaccttaaggcagacatttgaaaatcaag
taaacagaattttgaatgacgctcgtgataaaactggtggctctgctaaaaaatctttga
ctgaatataacaatttaaaagctatggtcgtatcaggttcaaaaggatccaatattaata
tttctcaagttattgcttgtgtaggacaacaaaacgttgaaggtaaaagaatacctttcg
gttttcgtaaaagaactt
>Vespula_germanica
ctttaactgctgtgaggaaaatgacaaaaagagacgtttttatagaaaaagaacaaatga
tgaatattcttatgtttttacctagttgggatgggaaaatgcctcaaccgtgtatattga
aaccaaaacctctctggactgggaaacaaattttttcattaatcattccaggaaatgtaa
atatgataagaacacacagtacacatccagatgaggaagatgatggaccatataaatgga
tatcacctggtgatacgaaagttatggtggaacatggggaattagttatgggtattcttt
gtaagaagaccttaggtacatcagcaggatctttacttcatatttgtatgctggaattag
gccatgaagtatgtggacgtttttatggaaatattcagactgtgatcaacaactggctat
tgttggaaggtcattcaattggtattggtgatactattgctgatccacaaacatatttag
aaatccagaaagctattaaaaaagccaaagaagacgtgatagaagttatccaaaaagctc
ataatatggaattagagcctacacctggtaacaccttaaggcagacatttgaaaatcaag
taaacagaattttgaatgacgctcgtgataaaactggtggctctgctaaaaaatctttga
ctgaatataacaatttaaaagctatggtcgtatcaggttcaaaaggatccaatattaata
tttctcaagttattgcttgtgtaggacaacaaaacgttgaaggtaaaagaatacctttcg
gttttcgtaaaagaactt
>Vespula_maculifrons
ctttaactgctttgaggaaaatgacaaaaagagacgtttttatagaaaaagaacaaatga
tgaatattcttatgtttttacctagttgggatgggaaaatgcctcaaccatgtatattga
aaccaaaacctctctggactgggaaacaaattttttcattaatcattccaggaaatgtaa
atatgataagaacacacagtacacatccagatgaggaagatgatggaccatataaatgga
tatcacctggtgatacgaaagttatggtggaacatggggaattagttatgggtattctct
gtaagaagaccttaggtacttcggcaggatctttacttcatatttgtatgctggaattag
gccatgaagtatgtggacgtttttatggaaatattcagactgtgatcaacaactggctat
tgttggaaggtcattcaattggtattggtgatactattgctgatccacaaacatatttag
aaatccagaaagctattaaaaaagccaaagaagacgtgatagaagttatccaaaaagctc
ataatatggaattagagcctacacctggtaacaccttaaggcagacatttgaaaatcaag
taaacagaattttgaatgacgctcgtgataaaactggtggctctgctaaaaaatctttga
ctgaatataacaatttaaaagctatggtcgtatcaggttcaaaaggatccaatattaata
tttctcaagttattgcttgtgtaggacaacaaaacgttgaaggtaaaagaatacctttcg
gttttcgtaaaagaactt
>Vespula_pensylvanica
ctttaactgctgtgaggaaaatgacaaaaagagacgtttttatagaaaaagaacaaatga
tgaatattcttatgtttttacctagttgggatgggaaaatgcctcaaccatgtatattga
aaccaaaacctctctggactgggaaacaaattttttcattaatcattccaggaaatgtaa
atatgataagaacacacagtacacatccagatgaggaagatgatggaccatataaatgga
tatcacctggtgatacgaaagttatggtggaacatggggaattagttatgggtattcttt
gtaagaagaccttaggtacatcggcaggatccttacttcatatttgtatgctggaattag
gccatgaagtatgtggacgtttttatggaaatattcagactgtgatcaacaactggctat
tgttggaaggtcattcaattggtattggtgatactattgctgatccacaaacatatttag
aaatccagaaagctattaaaaaagccaaagaagacgtgatagaagttatccaaaaagctc
ataatatggaattagagcctacacctggtaacaccttaaggcagacatttgaaaatcaag
taaacagaattttgaatgacgctcgtgataaaactggtggctctgctaaaaaatctttga
ctgaatataacaatttaaaagctatggtcgtatcaggttcaaaaggatccaatattaata
tttctcaagttattgcttgtgtaggacaacaaaacgttgaaggtaaaagaatacctttcg
gttttcgtaaaagaattt
>Vespula_squamosa
ctttaactgctgtgaggaaaatgacaaaaagagacgtttttatagaaaaagagcaaatga
tgaatatccttatgtttttacctagttgggatgggaaaatgcctcaaccatgtatattga
aaccaaaacctctttggactggaaaacaaattttttcgttaatcattccaggaaatgtaa
atatgataagaacacacagtacacatccagatgaggaagatgatggaccatataaatgga
tatcacctggtgatacgaaagttatggtggaacatggagaattagttatgggtattcttt
gtaagaagactttaggtacatcagcaggatccttacttcatatttgtatgctggaattag
gccatgaagtatgtggacgtttttatggaaatattcagactgtgatcaacaactggttac
tgttggaaggtcattcaatcggcattggtgatactatcgccgatccacaaacatatttag
aaatccagaaagctatcaagaaagccaaagaagacgtgatagaagttatccaaaaagctc
ataatatggaattagagcctacacctggtaacaccttaaggcaaacattcgaaaatcaag
taaacagaattttgaacgatgctcgtgataaaactggtggctctgctaaaaaatctttaa
ctgaatataacaatttaaaagctatggtcgtatcaggttcaaaaggatcgaacattaata
tttctcaagttattgcttgtgtaggacaacaaaacgttgaaggtaaaagaatacctttcg
gttttcgtaaaagaactt
>Vespula_vidua
ctttaactgctgtgaggaaaatgacaaaaagagacgtttttatagaaaaagagcagatga
tgaatatccttatgtttttacctagttgggatgggaaaatgcctcaaccgtgtatattga
aaccaaaacctctctggactgggaaacaaattttttcgttaatcattccaggaaatgtaa
atatgataagaacacacagtacacatccagatgaggaagatgatggaccatataaatgga
tatcacctggtgatacgaaagtcatggtggaacatggagaattagttatgggtattcttt
gtaagaagactttaggtacatcagcaggatccttacttcatatttgtatgctggaattag
gccatgaagtatgtggacgtttttatggaaatattcagactgtgattaacaactggttac
tgttggaaggtcattcaatcggcattggtgatactatcgccgatccacaaacatatttag
aaatccagaaagctatcaagaaagccaaagaagacgtgatagaagttatccaaaaagctc
ataatatggaattagagcctacacctggtaacaccttaaggcaaacattcgaaaatcaag
taaacagaattttgaatgacgctcgtgataaaactggtggctctgctaaaaaatctttga
ctgaatataacaatttaaaagctatggtcgtatcaggttcaaaaggatcaaacattaata
tttctcaagttattgcttgtgtaggacaacaaaacgttgaaggtaaaagaatacctttcg
gttttcgtaaaagaactt
>Vespula_vulgaris made up by phyloGenerator
------------------------------------------------------------
------------------------------------------------------------
------------------------------------------------------------
------------------------------------------------------------
------------------------------------------------------------
------------------------------------------------------------
------------------------------------------------------------
------------------------------------------------------------
------------------------------------------------------------
------------------------------------------------------------
------------------------------------------------------------
------------------------------------------------------------
------------------------------------------------------------
------------------
