# Supplementary material for: Colony size is linked to paternity frequency and paternity skew in yellowjacket wasps and hornets
Source: BMC Evol Biol. 2014 Dec 30;14:2625. doi: 10.1186/s12862-014-0277-x (PMC4298054; doi:10.1186/s12862-014-0277-x)
Supplement: Additional file 4: — Phylogenetic data. This file contains the sequences, alignments and tree from our phylogeny. [file 12862_2014_277_MOESM4_ESM.zip › Final_Phylo/allvespinesnc23_wingless.fasta]

>Dolichovespula_arenaria
ACTTCCGAACTTTCGCGTGGTCGGGGACAATTTGAAGGATCGCTTCGACGGAGCCTCCAG
GGTGATGGTCAGCAATTCGGATCGGGTAAGGGGCAACAGCAACGCCATAGTGAGCAACTC
AGCGAGCAATTCGGTTCACGGACATCGGGACGGTCTGGGACGTCGTCATCGTTACAATTT
CCAGCTTAAACCGTACAATCCCGAACACAAGCCGCCGGAGCCCGARGACCTCGTATACTT
GGATCCTTCCCCGCCGTTCTGCGAGAAGAATCCGAAACTCGGAATACTCGGTACGCACGG
CAGACAATGCAACGACACGAGCATCGGCGTCGACGGTTGCGATCTCATGTGTTGCGGTAG
AGGTTACAAGACTCAGGAAGTGACGGTGATGGAGAGGTGCGCG
>Dolichovespula_maculata
ACTTCCAAACTTTCGCGTGGTCGGAGACAATTTGAAGGATCGCTTCGACGGAGCCTCAAG
AGTGATGGTCAGCAATTCGGATCGGGTACGGGGCAACAGCAACGCCATAGTGAGCAACTC
CGCGAGCAATTCGGTTCACGGACATCGGGACGGTCTGGGACGTCGTCATCGTTACAATTT
CCAGCTTAAACCGTACAATCCCGAACACAAGCCACCTGAGCCCGAGGATCTCGTGTACTT
GGATCCTTCCCCGCCGTTCTGCGAGAAGAATCCGAAACTCGGAATACTCGGTACGCACGG
CAGACAATGCAACGACACGAGCATCGGTGTCGACGGTTGCGATCTCATGTGTTGCGGTAG
AGGTTACAAGACTCAGGAAGTGACGGTGATGGAGAGGTGCGCG
>Dolichovespula_media
ACTTCCAAACTTTCGCGTGGTCGGAGACAATTTGAAGGATCGCTTCGACGGAGCCTCAAG
AGTGATGGTCAGCAATTCGGATCGGGTACGGGGCAACAGCAACGCCATAGTGAGCAACTC
CGCGAGCAATTCGGTTCACGGACATCGGGACGGTCTGGGACGTCGTCATCGTTACAATTT
CCAGCTTAAACCGTACAATCCCGAACACAAGCCACCTGAGCCCGAGGATCTCGTGTACTT
GGATCCTTCCCCGCCGTTCTGCGAGAAGAATCCGAAACTCGGAATACTCGGTACGCATGG
CAGACAATGCAACGACACGAGCATCGGTGTCGACGGTTGCGATCTCATGTGTTGCGGTAG
AGGTTACAAGACTCAGGAAGTGACGGTGATGGAGAGGTGCGCG
>Dolichovespula_saxonica
ACTTCCGAACTTTCGCGTGGTCGGGGACAATTTGAAGGATCGCTTCGACGGAGCCTCCAG
GGTGATGGTCAGCAATTCGGATCGGGTAAGGGGCAACAGCAACGCCATAGTGAGCAACTC
AGCGAGCAATTCGGTTCACGGACATCGGGACGGTCTGGGACGTCGTCATCGTTACAATTT
CCAGCTTAAACCGTACAATCCCGAACACAAGCCGCCGGAGCCCGAGGATCTCGTATACTT
GGATCCTTCCCCGCCGTTCTGCGAGAAGAATCCGAAACTCGGAATACTCGGTACGCACGG
CAGACAATGCAACGACACGAGCATCGGCGTCGACGGTTGCGATCTCATGTGTTGCGGTAG
AGGTTACAAGACTCAGGAAGTGACGGTGATGGAGAGGTGCGCG
>Dolichovespula_sylvestris
ACTTCCGAACTTTCGCGTGGTCGGGGACAATTTGAAGGATCGCTTCGACGGAGCCTCCAG
GGTGATGGTCAGCAATTCGGATCGGGTACGGGGCAACAGCAACGCCATAGTGAGCAACTC
CGCGAGCAATTCGGTTCACGGACATCGGGACGGTCTGGGACGTCGTCATCGTTACAATTT
CCAGCTTAAACCGTACAATCCCGAACACAAGCCGCCGGAGCCCGAGGACCTCGTATACTT
GGATCCTTCCCCGCCGTTCTGCGAGAAGAATCCGAAACTCGGAATACTCGGTACGCACGG
CAGACAATGCAACGACACGAGCATCGGTGTCGACGGTTGCGATCTCATGTGTTGCGGTAG
AGGTTACAAGACTCAGGAAGTGACGGTGATGGAGAGGTGCGCG
>Polistes_dominula
ATTACCAAATTTCCGTGTGGTAGGTGACCATTTGAAGGATCGTTTTGACGGAGCATCTCG
AGTAATGGTCAGCAATTCTGATCGTGCAAGGGACAACAGTAACGCCATTGTTACCAACTC
TGCAAGTAATTCTGTTCATCGTGAAGGACAGGGACGTCGCAATCGTTACAATTTCAAATT
GAAACCGTACAATCCAGAACACAAGCCACCGGAACCGGAAGATCTCGTTTACATGGACAT
ATCTCCACCATTTTGCGAGAAAAATCCTAAACTTGGGATTCTCGGTACGCAAGGAAGACA
ATGCAACGATTCCAGCATCGGTGTTGATGGTTGCGACCTCATGTGTTGCGGAAGAGGTTT
CTTGACACAGGAAGTTATGATGATGGAAAGATGCTCG
>Vespa_affinis
ACTACCCAACTTTCGCGTGGTCGGCGACAATTTGAAGGATCGCTTCGACGGAGCATCCAG
AGTGATGGTTAGCAATTCGGACCGAGTACGAGGCAACAGCAACGCCATCGTGAGCAACTC
TGCGAGCAATTCGGTTCACGGGCACCGAGACGGTCTTGGACGTCGTCATCGTTACAATTT
CCAACTTAAACCGTACAATCCTGAACACAAACCACCGGAGCCCGAGGACCTCGTCTACTT
GGATCCTTCACCGCCGTTCTGTGAGAAGAATCCGAAACTCGGAATTCTTGGTACGCACGG
CAGACAATGCAACGACACGAGCATCGGTGTCGACGGTTGCGATCTCATGTGTTGCGGAAG
AGGTTACAAGACTCAGGAAGTGACGGTGATGGAAAGGTGCGCG
>Vespa_crabro
ACTACCCAACTTTCGCGTGGTCGGCGACAATTTGAAGGATCGCTTCGACGGAGCGTCCAG
AGTGATGGTTAGCAATTCGGATCGAGTACGAGGCAACAGCAACGCCATCGTGAGCAACTC
TGCGAGCAATTCGGTTCACGGGCACCGAGACGGTCTTGGACGTCGTCATCGTTACAATTT
CCAACTTAAACCGTACAATCCTGAACACAAACCACCGGAGCCCGAGGACCTCGTCTATTT
AGATCCTTCCCCGCCGTTCTGTGAGAAGAATCCAAAACTCGGAATTCTTGGTACGCACGG
CAGACAATGCAACGACACGAGCATCGGTGTCGACGGTTGCGATCTCATGTGTTGCGGAAG
AGGTTACAAGACTCAGGAAGTGACGGTGATGGAAAGGTGCGCG
>Vespula_acadica
ACTTCCCAACTTTCGCGTGGTCGGCGACAATTTGAAGGATCGCTTCGACGGAGCCTCCAG
AGTTATGGTCAGCAATTCGGATCGTGTACGAGGCAACAGCAACGCCATCGTGAGCAACTC
TGCGAGCAATTCGGTTCACGGACACCGAGACGGCCTTGGACGTCGTCATCGTTACAATTT
CCAACTTAAACCGTACAATCCGGAACACAAGCCGCCGGAGCCCGAGGACCTCGTCTACTT
GGATCCTTCCCCACCCTTCTGCGAGAAAAATCCGAAACTCGGAATTCTCGGTACCCACGG
CAGACAATGCAACGACACGAGCATCGGTGTCGACGGTTGCGATCTTATGTGTTGCGGAAG
AGGTTACAAGACTCAGGAAGTGACGGTGATGGAGAGGTGCGCG
>Vespula_consobrina
ACTTCCCAACTTTCGCGTGGTCGGCGACAATTTGAAGGATCGCTTCGACGGAGCCTCCAG
AGTTATGGTCAGCAATTCGGATCGTGTACGAGGCAACAGCAACGCCATCGTGAGCAACTC
TGCGAGCAATTCGGTTCACGGACACCGAGACGGCCTTGGACGTCGTCATCGTTACAATTT
CCAGCTTAAACCGTACAATCCGGAACACAAGCCGCCGGAGCCCGAGGACCTCGTCTACTT
GGATCCTTCCCCACCCTTCTGCGAGAAAAATCCGAAACTCGGAATTCTCGGTACCCACGG
CAGACAATGCAACGACACGAGCATCGGCGTCGACGGTTGCGATCTTATGTGTTGCGGAAG
AGGTTACAAGACTCAGGAAGTGACGGTGATGGAGAGGTGCGCG
>Vespula_flavopilosa
ACTTCCCAACTTTCGCGTGGTCGGCGACAATTTGAAGGATCGCTTCGACGGAGCCTCCAG
AGTGATGGTCAGCAATTCGGATCGAGTACGAGGCAACAGCAACGCCATCGTGAGCAACTC
TGCGAGCAACTCGGTTCACGGACATCGAGACGGTCTGGGACGTCGTCATCGTTACAATTT
TCAGCTTAAACCGTACAATCCGGAACACAAGCCGCCGGAGCCCGAGGACCTCGTCTACTT
GGATCCTTCCCCACCGTTTTGCGAGAAGAATCCGAAACTCGGAATTCTCGGTACGCACGG
CAGACAATGCAACGACACGAGCATCGGTGTCGACGGTTGCGATCTCATGTGTTGCGGAAG
AGGTTACAAGACTCAGGAAGTGACGGTGATGGAGAGGTGCGCG
>Vespula_germanica
ACTTCCCAACTTTCGCGTGGTCGGCGACAATTTGAAGGATCGCTTCGACGGAGCCTCCAG
AGTGATGGTCAGCAATTCGGATCGAGTACGAGGCAACAGCAACGCCATCGTGAGCAACTC
CGCGAGCAATTCGGTTCACGGACATCGAGACGGTCTGGGACGTCGTCATCGTTACAATTT
TCAGCTTAAACCGTACAATCCGGAACACAAGCCGCCGGAGCCCGAGGACCTCGTCTACTT
GGATCCTTCCCCACCGTTTTGCGAGAAGAATCCGAAACTCGGAATTCTCGGTACGCACGG
CAGACAATGCAACGACACGAGCATCGGTGTCGACGGTTGCGATCTCATGTGTTGCGGAAG
AGGTTACAAGACTCAGGAAGTGACGGTGATGGAGAGGTGCGCG
>Vespula_maculifrons
ACTTCCCAACTTTCGCGTGGTCGGCGACAATTTGAAGGATCGCTTCGACGGAGCCTCCAG
AGTGATGGTCAGCAATTCGGATCGAGTACGAGGCAACAGCAACGCCATCGTGAGCAACTC
TGCGAGCAACTCGGTTCACGGACATCGAGACGGTCTGGGACGTCGTCATCGTTACAATTT
TCAGCTTAAACCGTACAATCCGGAACACAAGCCGCCGGAGCCCGAGGACCTCGTCTACTT
GGATCCTTCCCCACCGTTTTGCGAGAAGAATCCGAAACTCGGAATTCTCGGTACGCACGG
CAGACAATGCAACGACACGAGCATCGGTGTCGACGGTTGCGATCTCATGTGTTGCGGAAG
AGGTTACAAGACTCAGGAAGTGACGGTGATGGAGAGGTGCGCG
>Vespula_pensylvanica
ACTTCCCAACTTTCGCGTGGTCGGCGACAATTTGAAGGATCGCTTCGACGGAGCCTCCAG
AGTGATGGTCAGCAATTCGGATCGAGTACGAGGCAACAGCAACGCCATCGTGAGCAACTC
TGCGAGCAATTCGGTTCACGGACATCGAGACGGTCTGGGACGTCGTCATCGTTACAATTT
TCAGCTTAAACCGTACAATCCGGAACACAAGCCGCCGGAGCCCGAGGACCTCGTCTACTT
GGATCCTTCCCCACCGTTTTGCGAGAAGAATCCGAAACTAGGAATTCTCGGTACGCACGG
CAGACAATGCAACGACACGAGCATCGGTGTCGACGGTTGCGATCTCATGTGTTGCGGAAG
AGGTTACAAGACTCAGGAAGTGACGGTGATGGAGAGGTGCGCG
>Vespula_squamosa
ACTTCCCAACTTTCGCGTGGTCGGCGACAATTTGAAGGATCGCTTCGACGGAGCCTCCAG
AGTGATGGTCAGCAATTCGGATCGAGTACGAGGCAACAGCAACGCCATCGTGAGCAACTC
TGCGAGCAATTCGGTTCACGGACACCGAGACGGCCTGGGACGTCGTCATCGTTACAATTT
CCAGCTTAAACCGTACAATCCGGAACACAAGCCGCCGGAGCCCGAGGACCTCGTCTACTT
GGATCCTTCCCCACCCTTCTGCGAGAAAAATCCGAAACTCGGAATTCTCGGAACCCACGG
CAGACAATGCAACGACACGAGCATCGGTGTCGACGGTTGCGATCTTATGTGTTGCGGAAG
AGGTTACAAGACTCAGGAAGTGACGGTGATGGAGAGGTGCGCG
>Vespula_vidua
ACTTCCCAACTTTCGCGTGGTCGGCGACAATTTGAAGGATCGCTTCGACGGAGCCTCCAG
AGTTATGGTCAGCAATTCGGATCGTGTACGAGGCAACAGCAACGCCATCGTGAGCAACTC
TGCGAGCAATTCGGTTCACGGACACCGAGACGGCCTTGGACGTCGTCATCGTTACAATTT
CCAGCTTAAACCGTACAATCCGGAACACAAGCCGCCGGAGCCCGAGGACCTCGTCTACTT
GGATCCTTCCCCACCCTTCTGCGAGAAAAATCCGAAACTCGGAATTCTCGGTACCCACGG
CAGACAATGCAACGACACGAGCATCGGTGTCGACGGTTGCGATCTTATGTGTTGCGGAAG
AGGTTACAAGACTCAGGAAGTGACGGTGATGGAGAGGTGCGCG
