# Supplementary material for: Colony size is linked to paternity frequency and paternity skew in yellowjacket wasps and hornets
Source: BMC Evol Biol. 2014 Dec 30;14:2625. doi: 10.1186/s12862-014-0277-x (PMC4298054; doi:10.1186/s12862-014-0277-x)
Supplement: Additional file 4: — Phylogenetic data. This file contains the sequences, alignments and tree from our phylogeny. [file 12862_2014_277_MOESM4_ESM.zip › Final_Phylo/allvespinesnc23_wingless_alignment.fasta]

>Dolichovespula_arenaria
acttccgaactttcgcgtggtcggggacaatttgaaggatcgcttcgacggagcctccag
ggtgatggtcagcaattcggatcgggtaaggggcaacagcaacgccatagtgagcaactc
agcgagcaattcggttcacggacatcgggacggtctgggacgtcgtcatcgttacaattt
ccagcttaaaccgtacaatcccgaacacaagccgccggagcccgargacctcgtatactt
ggatccttccccgccgttctgcgagaagaatccgaaactcggaatactcggtacgcacgg
cagacaatgcaacgacacgagcatcggcgtcgacggttgcgatctcatgtgttgcggtag
aggttacaagactcaggaagtgacggtgatggagaggtgcgcg
>Dolichovespula_maculata
acttccaaactttcgcgtggtcggagacaatttgaaggatcgcttcgacggagcctcaag
agtgatggtcagcaattcggatcgggtacggggcaacagcaacgccatagtgagcaactc
cgcgagcaattcggttcacggacatcgggacggtctgggacgtcgtcatcgttacaattt
ccagcttaaaccgtacaatcccgaacacaagccacctgagcccgaggatctcgtgtactt
ggatccttccccgccgttctgcgagaagaatccgaaactcggaatactcggtacgcacgg
cagacaatgcaacgacacgagcatcggtgtcgacggttgcgatctcatgtgttgcggtag
aggttacaagactcaggaagtgacggtgatggagaggtgcgcg
>Dolichovespula_media
acttccaaactttcgcgtggtcggagacaatttgaaggatcgcttcgacggagcctcaag
agtgatggtcagcaattcggatcgggtacggggcaacagcaacgccatagtgagcaactc
cgcgagcaattcggttcacggacatcgggacggtctgggacgtcgtcatcgttacaattt
ccagcttaaaccgtacaatcccgaacacaagccacctgagcccgaggatctcgtgtactt
ggatccttccccgccgttctgcgagaagaatccgaaactcggaatactcggtacgcatgg
cagacaatgcaacgacacgagcatcggtgtcgacggttgcgatctcatgtgttgcggtag
aggttacaagactcaggaagtgacggtgatggagaggtgcgcg
>Dolichovespula_saxonica
acttccgaactttcgcgtggtcggggacaatttgaaggatcgcttcgacggagcctccag
ggtgatggtcagcaattcggatcgggtaaggggcaacagcaacgccatagtgagcaactc
agcgagcaattcggttcacggacatcgggacggtctgggacgtcgtcatcgttacaattt
ccagcttaaaccgtacaatcccgaacacaagccgccggagcccgaggatctcgtatactt
ggatccttccccgccgttctgcgagaagaatccgaaactcggaatactcggtacgcacgg
cagacaatgcaacgacacgagcatcggcgtcgacggttgcgatctcatgtgttgcggtag
aggttacaagactcaggaagtgacggtgatggagaggtgcgcg
>Dolichovespula_sylvestris
acttccgaactttcgcgtggtcggggacaatttgaaggatcgcttcgacggagcctccag
ggtgatggtcagcaattcggatcgggtacggggcaacagcaacgccatagtgagcaactc
cgcgagcaattcggttcacggacatcgggacggtctgggacgtcgtcatcgttacaattt
ccagcttaaaccgtacaatcccgaacacaagccgccggagcccgaggacctcgtatactt
ggatccttccccgccgttctgcgagaagaatccgaaactcggaatactcggtacgcacgg
cagacaatgcaacgacacgagcatcggtgtcgacggttgcgatctcatgtgttgcggtag
aggttacaagactcaggaagtgacggtgatggagaggtgcgcg
>Polistes_dominula
attaccaaatttccgtgtggtaggtgaccatttgaaggatcgttttgacggagcatctcg
agtaatggtcagcaattctgatcgtgcaagggacaacagtaacgccattgttaccaactc
tgcaagtaattctgtt------catcgtgaaggacagggacgtcgcaatcgttacaattt
caaattgaaaccgtacaatccagaacacaagccaccggaaccggaagatctcgtttacat
ggacatatctccaccattttgcgagaaaaatcctaaacttgggattctcggtacgcaagg
aagacaatgcaacgattccagcatcggtgttgatggttgcgacctcatgtgttgcggaag
aggtttcttgacacaggaagttatgatgatggaaagatgctcg
>Vespa_affinis
actacccaactttcgcgtggtcggcgacaatttgaaggatcgcttcgacggagcatccag
agtgatggttagcaattcggaccgagtacgaggcaacagcaacgccatcgtgagcaactc
tgcgagcaattcggttcacgggcaccgagacggtcttggacgtcgtcatcgttacaattt
ccaacttaaaccgtacaatcctgaacacaaaccaccggagcccgaggacctcgtctactt
ggatccttcaccgccgttctgtgagaagaatccgaaactcggaattcttggtacgcacgg
cagacaatgcaacgacacgagcatcggtgtcgacggttgcgatctcatgtgttgcggaag
aggttacaagactcaggaagtgacggtgatggaaaggtgcgcg
>Vespa_analis made up by phyloGenerator
------------------------------------------------------------
------------------------------------------------------------
------------------------------------------------------------
------------------------------------------------------------
------------------------------------------------------------
------------------------------------------------------------
-------------------------------------------
>Vespa_crabro
actacccaactttcgcgtggtcggcgacaatttgaaggatcgcttcgacggagcgtccag
agtgatggttagcaattcggatcgagtacgaggcaacagcaacgccatcgtgagcaactc
tgcgagcaattcggttcacgggcaccgagacggtcttggacgtcgtcatcgttacaattt
ccaacttaaaccgtacaatcctgaacacaaaccaccggagcccgaggacctcgtctattt
agatccttccccgccgttctgtgagaagaatccaaaactcggaattcttggtacgcacgg
cagacaatgcaacgacacgagcatcggtgtcgacggttgcgatctcatgtgttgcggaag
aggttacaagactcaggaagtgacggtgatggaaaggtgcgcg
>Vespa_ducalis made up by phyloGenerator
------------------------------------------------------------
------------------------------------------------------------
------------------------------------------------------------
------------------------------------------------------------
------------------------------------------------------------
------------------------------------------------------------
-------------------------------------------
>Vespa_mandarinia made up by phyloGenerator
------------------------------------------------------------
------------------------------------------------------------
------------------------------------------------------------
------------------------------------------------------------
------------------------------------------------------------
------------------------------------------------------------
-------------------------------------------
>Vespa_simillima made up by phyloGenerator
------------------------------------------------------------
------------------------------------------------------------
------------------------------------------------------------
------------------------------------------------------------
------------------------------------------------------------
------------------------------------------------------------
-------------------------------------------
>Vespa_simillima_simillima made up by phyloGenerator
------------------------------------------------------------
------------------------------------------------------------
------------------------------------------------------------
------------------------------------------------------------
------------------------------------------------------------
------------------------------------------------------------
-------------------------------------------
>Vespa_velutina made up by phyloGenerator
------------------------------------------------------------
------------------------------------------------------------
------------------------------------------------------------
------------------------------------------------------------
------------------------------------------------------------
------------------------------------------------------------
-------------------------------------------
>Vespula_acadica
acttcccaactttcgcgtggtcggcgacaatttgaaggatcgcttcgacggagcctccag
agttatggtcagcaattcggatcgtgtacgaggcaacagcaacgccatcgtgagcaactc
tgcgagcaattcggttcacggacaccgagacggccttggacgtcgtcatcgttacaattt
ccaacttaaaccgtacaatccggaacacaagccgccggagcccgaggacctcgtctactt
ggatccttccccacccttctgcgagaaaaatccgaaactcggaattctcggtacccacgg
cagacaatgcaacgacacgagcatcggtgtcgacggttgcgatcttatgtgttgcggaag
aggttacaagactcaggaagtgacggtgatggagaggtgcgcg
>Vespula_consobrina
acttcccaactttcgcgtggtcggcgacaatttgaaggatcgcttcgacggagcctccag
agttatggtcagcaattcggatcgtgtacgaggcaacagcaacgccatcgtgagcaactc
tgcgagcaattcggttcacggacaccgagacggccttggacgtcgtcatcgttacaattt
ccagcttaaaccgtacaatccggaacacaagccgccggagcccgaggacctcgtctactt
ggatccttccccacccttctgcgagaaaaatccgaaactcggaattctcggtacccacgg
cagacaatgcaacgacacgagcatcggcgtcgacggttgcgatcttatgtgttgcggaag
aggttacaagactcaggaagtgacggtgatggagaggtgcgcg
>Vespula_flavopilosa
acttcccaactttcgcgtggtcggcgacaatttgaaggatcgcttcgacggagcctccag
agtgatggtcagcaattcggatcgagtacgaggcaacagcaacgccatcgtgagcaactc
tgcgagcaactcggttcacggacatcgagacggtctgggacgtcgtcatcgttacaattt
tcagcttaaaccgtacaatccggaacacaagccgccggagcccgaggacctcgtctactt
ggatccttccccaccgttttgcgagaagaatccgaaactcggaattctcggtacgcacgg
cagacaatgcaacgacacgagcatcggtgtcgacggttgcgatctcatgtgttgcggaag
aggttacaagactcaggaagtgacggtgatggagaggtgcgcg
>Vespula_germanica
acttcccaactttcgcgtggtcggcgacaatttgaaggatcgcttcgacggagcctccag
agtgatggtcagcaattcggatcgagtacgaggcaacagcaacgccatcgtgagcaactc
cgcgagcaattcggttcacggacatcgagacggtctgggacgtcgtcatcgttacaattt
tcagcttaaaccgtacaatccggaacacaagccgccggagcccgaggacctcgtctactt
ggatccttccccaccgttttgcgagaagaatccgaaactcggaattctcggtacgcacgg
cagacaatgcaacgacacgagcatcggtgtcgacggttgcgatctcatgtgttgcggaag
aggttacaagactcaggaagtgacggtgatggagaggtgcgcg
>Vespula_maculifrons
acttcccaactttcgcgtggtcggcgacaatttgaaggatcgcttcgacggagcctccag
agtgatggtcagcaattcggatcgagtacgaggcaacagcaacgccatcgtgagcaactc
tgcgagcaactcggttcacggacatcgagacggtctgggacgtcgtcatcgttacaattt
tcagcttaaaccgtacaatccggaacacaagccgccggagcccgaggacctcgtctactt
ggatccttccccaccgttttgcgagaagaatccgaaactcggaattctcggtacgcacgg
cagacaatgcaacgacacgagcatcggtgtcgacggttgcgatctcatgtgttgcggaag
aggttacaagactcaggaagtgacggtgatggagaggtgcgcg
>Vespula_pensylvanica
acttcccaactttcgcgtggtcggcgacaatttgaaggatcgcttcgacggagcctccag
agtgatggtcagcaattcggatcgagtacgaggcaacagcaacgccatcgtgagcaactc
tgcgagcaattcggttcacggacatcgagacggtctgggacgtcgtcatcgttacaattt
tcagcttaaaccgtacaatccggaacacaagccgccggagcccgaggacctcgtctactt
ggatccttccccaccgttttgcgagaagaatccgaaactaggaattctcggtacgcacgg
cagacaatgcaacgacacgagcatcggtgtcgacggttgcgatctcatgtgttgcggaag
aggttacaagactcaggaagtgacggtgatggagaggtgcgcg
>Vespula_squamosa
acttcccaactttcgcgtggtcggcgacaatttgaaggatcgcttcgacggagcctccag
agtgatggtcagcaattcggatcgagtacgaggcaacagcaacgccatcgtgagcaactc
tgcgagcaattcggttcacggacaccgagacggcctgggacgtcgtcatcgttacaattt
ccagcttaaaccgtacaatccggaacacaagccgccggagcccgaggacctcgtctactt
ggatccttccccacccttctgcgagaaaaatccgaaactcggaattctcggaacccacgg
cagacaatgcaacgacacgagcatcggtgtcgacggttgcgatcttatgtgttgcggaag
aggttacaagactcaggaagtgacggtgatggagaggtgcgcg
>Vespula_vidua
acttcccaactttcgcgtggtcggcgacaatttgaaggatcgcttcgacggagcctccag
agttatggtcagcaattcggatcgtgtacgaggcaacagcaacgccatcgtgagcaactc
tgcgagcaattcggttcacggacaccgagacggccttggacgtcgtcatcgttacaattt
ccagcttaaaccgtacaatccggaacacaagccgccggagcccgaggacctcgtctactt
ggatccttccccacccttctgcgagaaaaatccgaaactcggaattctcggtacccacgg
cagacaatgcaacgacacgagcatcggtgtcgacggttgcgatcttatgtgttgcggaag
aggttacaagactcaggaagtgacggtgatggagaggtgcgcg
>Vespula_vulgaris made up by phyloGenerator
------------------------------------------------------------
------------------------------------------------------------
------------------------------------------------------------
------------------------------------------------------------
------------------------------------------------------------
------------------------------------------------------------
-------------------------------------------
